# Supplementary material for: Long Non-Coding RNA MALAT1 Regulates HMOX1 in Sickle Cell Disease-Associated Pulmonary Hypertension
Source: Cells. 2026 Jan 15;15(2):154. doi: 10.3390/cells15020154 (PMC12839230; doi:10.3390/cells15020154)
Supplement: Supplementary file 1 [file cells-15-00154-s001.zip]

Archive with 3 entries (3 files):
- cells-3934466-Supplementary Table S1.xlsx
- Supplementary Figure S1. pptx.pdf
- Supplementary Figure S2. pptx.pdf
