# Supplementary material for: Long Non-Coding RNA MALAT1 Regulates HMOX1 in Sickle Cell Disease-Associated Pulmonary Hypertension
Source: Cells. 2026 Jan 15;15(2):154. doi: 10.3390/cells15020154 (PMC12839230; doi:10.3390/cells15020154)
Supplement: Supplementary file 1 [file cells-15-00154-s001.zip › cells-3934466-Supplementary Table S1.xlsx]

## Sheet: Up and Down lncRNAs
Supplementary Table S1. Differentially expressed lncRNAs between SS and AA mouse lungs
lncRNA ID	Fold Change	P-value	Regulation	FDR	chrom	strand	Start	End	Class	Database
AK014724	2.60105	0.00405135	up	0.0414152	chr11	-	51638887	51640336	intergenic	Genbank
Hint3	2.65356	0.0393456	up	0.0913062	chr10	-	30608348	30618333	exon sense-overlapping	Ensembl
Vim	2.02024	0.00525551	up	0.0416276	chr2	+	13574321	13578604	exon sense-overlapping	Ensembl
Ipo8	2.38953	0.00595004	up	0.0420517	chr6	-	148770682	148789991	exon sense-overlapping	Ensembl
Lefty2	2.89865	0.00437427	up	0.0414152	chr1	+	180894457	180897487	exon sense-overlapping	Ensembl
Cdh4	2.15464	0.00360807	up	0.0414152	chr2	+	179893883	179896149	exon sense-overlapping	Ensembl
Timp3	2.00378	0.00825405	up	0.0443479	chr10	+	86300553	86306781	exon sense-overlapping	Ensembl
DQ707128	2.69242	0.0184226	up	0.0588201	chr2	+	92593515	92593614	intergenic	UCSC_knowngene
Atg13	2.25012	0.0150206	up	0.0535925	chr2	-	91676317	91682229	exon sense-overlapping	Ensembl
AK015147	2.02856	0.00621695	up	0.0421882	chr14	+	56173752	56207735	natural antisense	Genbank
Gm16119	5.34454	0.000239801	up	0.0414152	chr2	+	181578517	181580697	intronic antisense	Ensembl
Mrps7	2.16159	0.0252271	up	0.0693576	chr11	+	115604866	115607001	exon sense-overlapping	Ensembl
Pcgf1	2.87262	0.00773886	up	0.0439018	chr6	+	83080019	83080854	exon sense-overlapping	Ensembl
Gm6322	2.13653	0.00539613	up	0.0416334	chrX	-	139676079	139677490	intergenic	Ensembl
XLOC_023948	2.63503	0.0103845	up	0.0469641	chr8	+	98699605	98701022	intergenic	Alexander et al 2013
Gm12863	2.02062	0.00688911	up	0.043045	chr4	-	118954273	118954919	intergenic	Ensembl
Zmynd8	2.10265	0.018076	up	0.0583985	chr2	-	165851999	165879523	exon sense-overlapping	UCSC_knowngene
Zmynd8	2.10265	0.018076	up	0.0583985	chr2	-	165851999	165879523	exon sense-overlapping	UCSC_knowngene
Zmynd8	2.10265	0.018076	up	0.0583985	chr2	-	165851999	165879523	exon sense-overlapping	UCSC_knowngene
Zmynd8	2.10265	0.018076	up	0.0583985	chr2	-	165851999	165879523	exon sense-overlapping	UCSC_knowngene
AK156335	5.73878	0.00264864	up	0.0414152	chr2	-	64494176	64497456	intergenic	Genbank
AK085825	2.06981	0.0114732	up	0.048392	chr14	+	103012907	103024444	intergenic	Genbank
Sox2ot	2.37683	0.0088151	up	0.0449056	chr3	+	34656436	34676146	intergenic	Ensembl
2810405F15Rik	3.10279	0.00853833	up	0.0446267	chr2	-	116074547	116076096	intergenic	RefSeq
XLOC_008434	2.79959	0.0174666	up	0.057238	chr15	-	34744999	34749748	intergenic	Alexander et al 2013
Vmn1r-ps144	2.55686	0.0217702	up	0.0640711	chr17	+	20933609	20934548	intergenic	Ensembl
1700047A11Rik	2.22438	0.0206646	up	0.0623032	chr8	+	26082615	26089289	intronic antisense	Ensembl
B230323A14Rik	2.3961	0.00491918	up	0.0414152	chr9	+	69758739	69830845	natural antisense	Ensembl
4930505A04Rik	3.17486	0.0175046	up	0.0573134	chr11	-	30426005	30471827	exon sense-overlapping	Ensembl
Optc	2.13699	0.00560902	up	0.0417463	chr1	-	133897198	133901327	exon sense-overlapping	Ensembl
Optc	2.13699	0.00560902	up	0.0417463	chr1	-	133897198	133901327	exon sense-overlapping	Ensembl
Optc	2.13699	0.00560902	up	0.0417463	chr1	-	133897198	133901327	exon sense-overlapping	Ensembl
Vps4a	2.07479	0.0342665	up	0.0834966	chr8	+	107042254	107043106	exon sense-overlapping	Ensembl
uc.238	2.15651	0.00738985	up	0.0434759	chr1	-	6729578	6729936	intronic antisense	UCR
Arhgap6	2.20294	0.00397796	up	0.0414152	chrX	+	169036610	169251527	exon sense-overlapping	Ensembl
Arhgap6	2.20294	0.00397796	up	0.0414152	chrX	+	169036610	169251527	exon sense-overlapping	Ensembl
Eftud1	3.02109	0.0114039	up	0.0483555	chr7	+	82648628	82698684	exon sense-overlapping	Ensembl
AK051781	2.4896	0.0161782	up	0.0553865	chr6	-	127661361	127662852	intergenic	Genbank
Gm8865	2.01827	0.0144412	up	0.0525715	chr14	-	54826246	54826676	intergenic	Ensembl
Cubn	2.45401	0.0108219	up	0.0474887	chr2	-	13445020	13455624	exon sense-overlapping	Ensembl
Olfr1185-ps1	3.64525	0.024959	up	0.0689701	chr2	+	88499086	88499998	intergenic	Ensembl
XLOC_006518	3.91103	0.00302113	up	0.0414152	chr16	+	12704332	12711757	intergenic	Lei Sun et al 2012
AK047300	2.01037	0.0188948	up	0.0596969	chr6	+	54309275	54313427	intergenic	Genbank
AK156153	2.21356	0.00347253	up	0.0414152	chr15	-	58496148	58497888	intergenic	Genbank
XLOC_011549	4.89323	0.00367986	up	0.0414152	chr18	-	55426097	55427509	intergenic	Alexander et al 2013
Col1a1	3.24089	0.00193309	up	0.0414152	chr11	+	94939011	94939741	exon sense-overlapping	Ensembl
AK076868	2.01412	0.0183031	up	0.0586579	chr5	+	36748617	36750437	natural antisense	Genbank
BC028471	13.3675	0.000421762	up	0.0414152	chr5	+	149369047	149386317	intergenic	Ensembl
humanlincRNA2350	3.20587	0.000915438	up	0.0414152	chr4	+	56349064	56361129	intergenic	lincRNA
Bcl2l1	3.1885	0.00464148	up	0.0414152	chr2	-	152781410	152828535	exon sense-overlapping	Ensembl
humanlincRNA0889	2.54188	0.00983318	up	0.0462678	chr11	+	99101774	99124894	intergenic	lincRNA
Vmn1r-ps46	2.0331	0.00782713	up	0.0440135	chr7	-	5966267	5967216	intergenic	Ensembl
XLOC_017274	2.02152	0.0132217	up	0.0508107	chr4	-	31852035	31924967	intergenic	Alexander et al 2013
5730435O14Rik	3.17881	0.0129608	up	0.0504505	chr10	+	41575563	41576465	intronic antisense	Ensembl
Mrpl52	2.28801	0.00409766	up	0.0414152	chr14	+	54426971	54429750	exon sense-overlapping	UCSC_knowngene
humanlincRNA2039	2.08335	0.0129569	up	0.0504505	chr9	+	25412884	25442260	intergenic	lincRNA
Sumf1	2.06368	0.0201138	up	0.0615542	chr6	-	108144312	108152286	exon sense-overlapping	Ensembl
mouselincRNA0447	7.39338	0.00114033	up	0.0414152	chr13	+	110462622	110471372	intergenic	lincRNA
XLOC_000842	2.11869	0.0116636	up	0.0486063	chr1	-	34640405	34643289	intergenic	Alexander et al 2013
humanlincRNA0791	2.84763	0.012431	up	0.0496811	chr2	+	126246096	126256938	intergenic	lincRNA
AK142664	2.2092	0.0130389	up	0.0505261	chr8	-	71752025	71781322	intergenic	UCSC_knowngene
Appl2	2.75526	0.00881876	up	0.0449056	chr10	-	83605644	83648670	exon sense-overlapping	Ensembl
XLOC_020760	2.07482	0.0374906	up	0.088466	chr6	-	89192283	89205536	intergenic	Alexander et al 2013
humanlincRNA0727	4.26935	0.000852177	up	0.0414152	chr12	+	81677287	81677739	intergenic	lincRNA
Agtpbp1	2.2189	0.00638445	up	0.0424323	chr13	-	59449879	59557286	exon sense-overlapping	Ensembl
Agtpbp1	2.2189	0.00638445	up	0.0424323	chr13	-	59449879	59557286	exon sense-overlapping	Ensembl
Kank4	2.68965	0.0105805	up	0.0472089	chr4	-	98756308	98771475	exon sense-overlapping	Ensembl
AK142529	4.43935	0.00481129	up	0.0414152	chr10	+	29362147	29365092	natural antisense	Genbank
Ctcf	2.04504	0.00839591	up	0.0445028	chr8	+	105636567	105681647	exon sense-overlapping	Ensembl
Gm11025	2.83954	0.00221888	up	0.0414152	chr12	-	57272663	57273215	intronic antisense	Ensembl
AK158887	3.01447	0.0175745	up	0.0574577	chr12	+	49377773	49381139	intergenic	Genbank
AK036142	2.23267	0.0252134	up	0.0693414	chr12	+	28927230	28931244	intergenic	Genbank
Atf5	2.12092	0.00100913	up	0.0414152	chr7	-	44812255	44816658	exon sense-overlapping	RefSeq
Atf5	2.12092	0.00100913	up	0.0414152	chr7	-	44812255	44816658	natural antisense	RefSeq
Atf5	2.12092	0.00100913	up	0.0414152	chr7	-	44812255	44816658	natural antisense	RefSeq
Dnajb4	3.01462	0.0107154	up	0.0473508	chr3	-	152178510	152210279	exon sense-overlapping	Ensembl
4933411K20Rik	2.76999	0.0149825	up	0.0535262	chr8	+	46163691	46170795	exon sense-overlapping	Ensembl
TCRB	2.13204	0.003849	up	0.0414152	chr6	-	41557693	41557886	intergenic	UCSC_knowngene
humanlincRNA0740	2.1408	0.017625	up	0.0575527	chr12	+	94648949	94657719	intergenic	lincRNA
DQ705891	2.06744	0.00666424	up	0.0428829	chr17	+	66211042	66211117	intergenic	UCSC_knowngene
XLOC_018473	2.07239	0.00102863	up	0.0414152	chr5	+	99730690	99754224	intergenic	Alexander et al 2013
Gm5762	2.80168	0.00815748	up	0.0442588	chrX	-	142023345	142023603	intergenic	Ensembl
AK044606	2.21392	0.0441795	up	0.0983265	chr14	+	16243350	16245088	intronic antisense	Genbank
XLOC_009288	2.31722	0.0269645	up	0.0721848	chr16	+	94010865	94014600	intergenic	Alexander et al 2013
Gm25386	2.23616	0.0277708	up	0.0732519	chr7	+	44239747	44240035	intergenic	Ensembl
DQ715921	4.01603	0.000866106	up	0.0414152	chr7	+	73116634	73116701	intergenic	UCSC_knowngene
AK139454	4.51492	0.00862716	up	0.0446933	chr6	+	98246849	98250264	natural antisense	Genbank
AK171171	2.18397	0.0385936	up	0.0901944	chr9	+	44148964	44151229	natural antisense	Genbank
AK047209	3.45558	0.0089329	up	0.0451332	chr8	-	3498335	3500339	bidirectional	Genbank
XLOC_025224	2.60443	0.0196973	up	0.0609876	chr9	+	75470258	75486680	intergenic	Alexander et al 2013
Pfdn2	2.55128	0.00867265	up	0.0448288	chr1	+	171356389	171357970	exon sense-overlapping	Ensembl
AK159018	2.00517	0.0391821	up	0.0910913	chr17	+	33876825	33878497	intronic antisense	Genbank
humanlincRNA1729	3.73965	0.00455231	up	0.0414152	chr13	-	91407677	91414597	intergenic	lincRNA
AK034701	2.20433	0.0143016	up	0.052387	chr9	+	63248512	63250746	intronic antisense	Genbank
9230112J17Rik	2.35958	0.0435308	up	0.0973317	chr9	-	60523966	60545882	intergenic	RefSeq
DQ553878	2.49585	0.00529356	up	0.0416276	chr17	-	27323669	27323735	intergenic	UCSC_knowngene
Zfyve20	2.57233	0.0010642	up	0.0414152	chr6	-	92189840	92199725	exon sense-overlapping	Ensembl
Musk	3.16963	0.0320479	up	0.0800391	chr4	+	58286174	58304324	exon sense-overlapping	Ensembl
Musk	3.16963	0.0320479	up	0.0800391	chr4	+	58286174	58304324	exon sense-overlapping	Ensembl
Musk	3.16963	0.0320479	up	0.0800391	chr4	+	58286174	58304324	exon sense-overlapping	Ensembl
Musk	3.16963	0.0320479	up	0.0800391	chr4	+	58286174	58304324	exon sense-overlapping	Ensembl
Musk	3.16963	0.0320479	up	0.0800391	chr4	+	58286174	58304324	exon sense-overlapping	Ensembl
Musk	3.16963	0.0320479	up	0.0800391	chr4	+	58286174	58304324	exon sense-overlapping	Ensembl
Sra1	2.09666	0.00366791	up	0.0414152	chr18	-	36667186	36670311	exon sense-overlapping	RefSeq
Sra1	2.09666	0.00366791	up	0.0414152	chr18	-	36667186	36670311	exon sense-overlapping	RefSeq
humanlincRNA2361	4.10111	0.00387569	up	0.0414152	chr2	-	34635527	34640721	intergenic	lincRNA
Gm10620	2.10182	0.00092503	up	0.0414152	chr8	-	116764143	116765479	intergenic	Ensembl
AK216459	2.50853	0.0049445	up	0.0414152	chr7	-	64217769	64217948	intronic antisense	UCSC_knowngene
AK216459	2.50853	0.0049445	up	0.0414152	chr7	-	64217769	64217948	intronic antisense	UCSC_knowngene
AK089880	2.15859	0.0124652	up	0.0497215	chr1_GL456210_random	+	4499	7427	intergenic	Genbank
uc.131	3.25196	0.0172438	up	0.0568837	chr3	+	67147387	67147594	intron sense-overlapping	UCR
humanlincRNA2381	2.10542	0.000251386	up	0.0414152	chrX	+	167045614	167057308	intergenic	lincRNA
Ccnd1	4.10878	0.00290067	up	0.0414152	chr7	-	144937294	144938197	exon sense-overlapping	Ensembl
Snrnp25	4.52076	0.0186833	up	0.0592874	chr11	+	32206761	32208984	exon sense-overlapping	Ensembl
Atp6v0b	2.55397	0.0100804	up	0.0466328	chr4	-	117885163	117886636	exon sense-overlapping	Ensembl
8430429K09Rik	2.72754	0.00736453	up	0.0434473	chr11	+	3452364	3457099	bidirectional	Ensembl
mouselincRNA0299	2.07807	0.0190296	up	0.0599063	chr12	-	15551300	15565950	intergenic	lincRNA
BC042782	2.09932	0.00423152	up	0.0414152	chr4	+	95053239	95159089	intergenic	Ensembl
Bst1	2.38037	0.00203359	up	0.0414152	chr5	+	43837271	43842242	exon sense-overlapping	Ensembl
E230016K23Rik	2.3289	0.00315598	up	0.0414152	chr11	+	83621661	83622903	intergenic	Ensembl
mouselincRNA0116	3.88488	0.00205971	up	0.0414152	chr1	+	165289703	165290485	intergenic	lincRNA
mouselincRNA1170	2.45141	0.0393803	up	0.0913471	chr4	-	150220300	150226100	intergenic	lincRNA
FJ541095	2.42252	0.0484549	up	0.10462	chrY	-	43117377	43173007	intergenic	UCSC_knowngene
AK017240	2.07355	0.0230801	up	0.0659818	chr7	+	78818284	78820663	intergenic	Genbank
mouselincRNA0997	2.79769	0.0167554	up	0.05615	chr3	+	52596760	52602097	intergenic	lincRNA
Snhg3	2.70557	0.00276838	up	0.0414152	chr4	-	132351932	132353686	intergenic	RefSeq
9130227L01Rik	2.03416	0.0159996	up	0.0551087	chr1	+	55931240	55972098	intergenic	RefSeq
mouselincRNA1124	2.53533	0.0188532	up	0.0596075	chr4	+	114312193	114320868	intergenic	lincRNA
Hsf3	4.5433	0.00599927	up	0.0420881	chrX	-	96320676	96338718	exon sense-overlapping	Ensembl
mouselincRNA0021	3.33176	0.00206977	up	0.0414152	chr1	+	51615067	51626133	intergenic	lincRNA
AK045119	4.26927	0.000763338	up	0.0414152	chr7	+	90457251	90458884	bidirectional	Genbank
AK143333	4.0902	0.0373713	up	0.0882805	chr5	+	25934848	25949521	intergenic	Genbank
DQ569264	2.35528	0.0097474	up	0.0461523	chr12	+	98421498	98421563	intergenic	UCSC_knowngene
A230005M16Rik	2.89834	0.0318092	up	0.0796882	chr2	-	25706506	25708265	natural antisense	Ensembl
Entpd1	2.47873	0.00788417	up	0.0440849	chr19	+	40659843	40739083	exon sense-overlapping	Ensembl
Dopey2	2.44794	0.00146555	up	0.0414152	chr16	+	93763157	93810588	exon sense-overlapping	UCSC_knowngene
AK217986	2.14661	0.00440204	up	0.0414152	chr11	+	77293776	77293984	intron sense-overlapping	UCSC_knowngene
Arntl	2.75485	0.011455	up	0.0483878	chr7	+	113207464	113295593	exon sense-overlapping	UCSC_knowngene
Arntl	2.75485	0.011455	up	0.0483878	chr7	+	113207464	113295593	exon sense-overlapping	UCSC_knowngene
Gm16001	2.08842	0.00884682	up	0.0449527	chr5	-	124111137	124112217	bidirectional	Ensembl
Tom1l2	2.5741	0.0100304	up	0.0466295	chr11	-	60226714	60239176	exon sense-overlapping	Ensembl
Tom1l2	2.5741	0.0100304	up	0.0466295	chr11	-	60226714	60239176	exon sense-overlapping	Ensembl
Fbxw2	2.79512	0.00413521	up	0.0414152	chr2	-	34804513	34822920	exon sense-overlapping	Ensembl
Fbxw2	2.79512	0.00413521	up	0.0414152	chr2	-	34804513	34822920	exon sense-overlapping	Ensembl
Fbxw2	2.79512	0.00413521	up	0.0414152	chr2	-	34804513	34822920	exon sense-overlapping	Ensembl
Fbxw2	2.79512	0.00413521	up	0.0414152	chr2	-	34804513	34822920	exon sense-overlapping	Ensembl
mouselincRNA1562	2.55557	0.0494918	up	0.106103	chr9	-	72766434	72772209	intergenic	lincRNA
humanlincRNA1535	3.42072	0.000812791	up	0.0414152	chr5	+	51991458	51999579	intergenic	lincRNA
Gm20063	7.95275	0.000159984	up	0.0414152	chr12	-	61499659	61521820	intergenic	RefSeq
TCONS_00008180	3.81292	0.0059039	up	0.0420145	chr13	-	3367546	3415337	intergenic	Alexander et al 2013
Btnl5-ps	3.84483	0.00340881	up	0.0414152	chr17	-	34487405	34497429	intergenic	RefSeq
DQ558780	2.34557	0.00141919	up	0.0414152	chr7	+	69921091	69921159	intergenic	UCSC_knowngene
Gm3892	2.09084	0.00522064	up	0.0416276	chr4	+	42055151	42089708	intergenic	Ensembl
AK148097	2.26426	0.0280991	up	0.0737721	chr12	+	68970569	68989377	intergenic	Genbank
AK150260	2.3633	0.014719	up	0.0531517	chr8	+	24447096	24449983	intergenic	Genbank
Etfdh	2.0802	0.00208896	up	0.0414152	chr3	-	79619566	79628718	exon sense-overlapping	Ensembl
XLOC_012053	2.57294	0.0254097	up	0.0696809	chr19	+	56006906	56007932	intergenic	Alexander et al 2013
Tspo2	2.0662	0.0335262	up	0.0824241	chr17	-	48447955	48451492	exon sense-overlapping	Ensembl
AK134436	2.95992	0.0296522	up	0.0760476	chr2	+	10342043	10344514	intergenic	Genbank
AK132070	2.36147	0.00996983	up	0.0465155	chr1	-	90453393	90454501	intergenic	Genbank
Gm16984	2.56638	0.0276991	up	0.0731799	chr13	+	34964004	34983207	intronic antisense	Ensembl
Gm16984	2.56638	0.0276991	up	0.0731799	chr13	+	34964004	34983207	intronic antisense	Ensembl
mouselincRNA1314	2.58964	0.00183715	up	0.0414152	chr6	+	93620537	93649012	intergenic	lincRNA
Rgs4	2.46477	0.00450786	up	0.0414152	chr1	-	169743828	169747623	exon sense-overlapping	Ensembl
Samd4	2.74826	0.0112822	up	0.0481097	chr14	+	47001339	47003357	exon sense-overlapping	Ensembl
Gpatch3	2.68606	0.0016359	up	0.0414152	chr4	+	133579703	133583010	exon sense-overlapping	Ensembl
Aldh1l2	2.1374	0.00909286	up	0.0453759	chr10	-	83494741	83534081	exon sense-overlapping	Ensembl
Ahcyl1	2.27704	0.0324091	up	0.0805879	chr3	-	107663117	107677767	exon sense-overlapping	Ensembl
Gpr83	4.1662	0.00257361	up	0.0414152	chr9	+	14865339	14870789	exon sense-overlapping	Ensembl
2810410L24Rik	2.76351	0.00359931	up	0.0414152	chr11	-	120186649	120189856	intergenic	RefSeq
Sox2ot	3.29525	0.0110125	up	0.0477361	chr3	+	34638503	34682619	intron sense-overlapping	Ensembl
Skint8	3.43452	0.0146972	up	0.0530921	chr4	+	111925084	111928845	exon sense-overlapping	Ensembl
AK156190	2.33147	0.00514611	up	0.0415867	chr14	+	122471152	122472822	intergenic	Genbank
DQ718033	2.6345	0.0162868	up	0.0555121	chr2	-	151257871	151257935	intergenic	UCSC_knowngene
Arhgef1	2.32633	0.0226198	up	0.0653995	chr7	+	24904357	24926589	exon sense-overlapping	Ensembl
Arhgef1	2.32633	0.0226198	up	0.0653995	chr7	+	24904357	24926589	exon sense-overlapping	Ensembl
Arhgef1	2.32633	0.0226198	up	0.0653995	chr7	+	24904357	24926589	exon sense-overlapping	Ensembl
Arhgef1	2.32633	0.0226198	up	0.0653995	chr7	+	24904357	24926589	exon sense-overlapping	Ensembl
Slc6a17	2.54351	0.00767916	up	0.0438367	chr3	-	107467548	107500530	exon sense-overlapping	Ensembl
Pex10	2.90607	0.00204873	up	0.0414152	chr4	+	155067056	155072181	exon sense-overlapping	Ensembl
humanlincRNA0305	6.55303	0.000703456	up	0.0414152	chr19	+	44659386	44668436	intergenic	lincRNA
Fpgs	3.16687	0.00242748	up	0.0414152	chr2	-	32682609	32694135	exon sense-overlapping	Ensembl
Fpgs	3.16687	0.00242748	up	0.0414152	chr2	-	32682609	32694135	natural antisense	Ensembl
Fpgs	3.16687	0.00242748	up	0.0414152	chr2	-	32682609	32694135	natural antisense	Ensembl
Fpgs	3.16687	0.00242748	up	0.0414152	chr2	-	32682609	32694135	natural antisense	Ensembl
Gm14164	2.04959	0.0277062	up	0.0731896	chr2	+	152374747	152375149	intronic antisense	Ensembl
humanlincRNA2410	3.47703	0.0091601	up	0.0454851	chrX	-	18656649	18679881	intergenic	lincRNA
Gm11679	2.20981	0.00687403	up	0.043045	chr11	-	112042799	112043578	intergenic	Ensembl
AK019643	2.36322	0.009911	up	0.0464056	chr4	+	127474847	127476840	intergenic	UCSC_knowngene
Gm14005	2.78219	0.00225663	up	0.0414152	chr2	-	128372107	128429351	intergenic	RefSeq
AK134482	2.79475	0.0140961	up	0.0520688	chr8	-	105859302	105860314	bidirectional	Genbank
XLOC_019775	2.45174	0.027075	up	0.0723159	chr6	+	37442478	37447484	bidirectional	Alexander et al 2013
uc.89	2.2711	0.0158991	up	0.0548913	chr2	+	61773809	61774116	intron sense-overlapping	UCR
AK144962	2.81396	0.0083839	up	0.0444981	chr4	+	88956415	89031301	intergenic	UCSC_knowngene
Gm15243	2.24806	0.0101551	up	0.0467121	chrX	-	160527500	160533045	natural antisense	Ensembl
Gm15243	2.24806	0.0101551	up	0.0467121	chrX	-	160527500	160533045	natural antisense	Ensembl
Prkd3	2.42079	0.0395292	up	0.0915736	chr17	-	79010126	79020777	exon sense-overlapping	Ensembl
Prkd3	2.42079	0.0395292	up	0.0915736	chr17	-	79010126	79020777	exon sense-overlapping	Ensembl
DQ561165	2.071	0.0199664	up	0.0613733	chr17	-	27315000	27315086	intergenic	UCSC_knowngene
Mybl2	2.00269	0.0283248	up	0.0740797	chr2	+	163075152	163080779	exon sense-overlapping	Ensembl
Vmn2r-ps69	3.09499	0.0137163	up	0.051483	chr7	+	85303952	85342891	intergenic	Ensembl
Oasl2	2.95448	0.0193029	up	0.0602819	chr5	+	114897741	114912226	exon sense-overlapping	Ensembl
Gm7746	2.12761	0.0139063	up	0.0517724	chrX	-	126612013	126612516	intergenic	Ensembl
Dmxl2	2.73777	0.00596468	up	0.0420517	chr9	-	54365163	54381893	exon sense-overlapping	Ensembl
Lig1	2.04547	0.000768949	up	0.0414152	chr7	+	13306011	13309256	exon sense-overlapping	Ensembl
Lig1	2.04547	0.000768949	up	0.0414152	chr7	+	13306011	13309256	exon sense-overlapping	Ensembl
Lig1	2.04547	0.000768949	up	0.0414152	chr7	+	13306011	13309256	exon sense-overlapping	Ensembl
uc.16	2.40278	0.00081491	up	0.0414152	chr4	-	124551338	124551549	intergenic	UCR
humanlincRNA0903	2.11627	0.00683347	up	0.043045	chr17	+	93253549	93315230	intergenic	lincRNA
B230312C02Rik	2.10169	0.00688415	up	0.043045	chr2	-	180370857	180385885	intergenic	RefSeq
XLOC_006622	2.93942	0.0177719	up	0.0578417	chr13	-	48552743	48553535	intergenic	Alexander et al 2013
Gm6999	3.39128	0.00212913	up	0.0414152	chr14	+	79836711	79958726	intergenic	Ensembl
AK156533	2.0477	0.0336659	up	0.0825931	chr2	-	129096280	129097004	natural antisense	Genbank
Traf2	2.00385	0.00378217	up	0.0414152	chr2	-	25518865	25539140	exon sense-overlapping	Ensembl
Grin1	2.23937	0.0054512	up	0.0416708	chr2	-	25310800	25319126	exon sense-overlapping	Ensembl
Grin1	2.23937	0.0054512	up	0.0416708	chr2	-	25310800	25319126	exon sense-overlapping	Ensembl
Grin1	2.23937	0.0054512	up	0.0416708	chr2	-	25310800	25319126	exon sense-overlapping	Ensembl
XLOC_005827	2.36307	0.00856694	up	0.04463	chr12	-	109499170	109536350	intergenic	Alexander et al 2013
Gm14858	2.69066	0.0233331	up	0.066353	chrX	+	102252521	102365498	intronic antisense	Ensembl
AK138762	2.6971	0.0103768	up	0.0469641	chr15	-	63359904	63363119	intergenic	Genbank
Gm16759	2.61953	0.00694164	up	0.0430825	chr9	+	63531351	63567017	intronic antisense	Ensembl
Ppp3cb	2.31498	0.00640056	up	0.0424323	chr14	-	20501551	20503770	exon sense-overlapping	Ensembl
Bnip2	2.43188	0.00437943	up	0.0414152	chr9	+	69989516	69999158	exon sense-overlapping	Ensembl
Bnip2	2.43188	0.00437943	up	0.0414152	chr9	+	69989516	69999158	exon sense-overlapping	Ensembl
Pik3c2a	2.11318	0.0183146	up	0.0586788	chr7	-	116337275	116368189	exon sense-overlapping	UCSC_knowngene
Gm13219	2.33277	0.00279815	up	0.0414152	chr2	+	9352519	9411632	intergenic	Ensembl
BC042782	2.58857	0.00362545	up	0.0414152	chr4	+	95098703	95165901	intergenic	Ensembl
Efemp2	2.66345	0.0150548	up	0.0536103	chr19	+	5475067	5478320	exon sense-overlapping	Ensembl
Efemp2	2.66345	0.0150548	up	0.0536103	chr19	+	5475067	5478320	exon sense-overlapping	Ensembl
humanlincRNA0233	4.10794	0.0118913	up	0.0489034	chr2	+	3785874	3786443	intergenic	lincRNA
Pex11b	2.24598	0.0178049	up	0.057907	chr3	+	96635356	96645381	exon sense-overlapping	RefSeq
Pex11b	2.24598	0.0178049	up	0.057907	chr3	+	96635356	96645381	exon sense-overlapping	RefSeq
uc.120	2.82688	0.0202016	up	0.0616406	chr16	-	43276878	43277148	intronic antisense	UCR
uc.120	2.82688	0.0202016	up	0.0616406	chr16	-	43276878	43277148	intronic antisense	UCR
Gm12201	2.1872	0.00281679	up	0.0414152	chr11	+	51106630	51107869	intergenic	Ensembl
E030013I19Rik	2.13502	0.0145816	up	0.0528487	chr2	+	12301024	12311300	natural antisense	Ensembl
Ccl6	2.0886	0.0074942	up	0.0436236	chr11	-	83588394	83589875	exon sense-overlapping	Ensembl
DQ562456	2.29313	0.0257444	up	0.0702174	chr5	+	113355271	113355352	intergenic	UCSC_knowngene
Gm26644	2.36509	0.00243814	up	0.0414152	chr19	-	44692366	44695275	intergenic	Ensembl
AK156204	2.51718	0.0288965	up	0.0749511	chr2	+	17399996	17403378	intronic antisense	Genbank
Nxf2	2.51625	0.0144734	up	0.0526131	chrX	-	134944525	134956350	exon sense-overlapping	Ensembl
Gm5187	2.09623	0.00517963	up	0.0416276	chr12	-	107205075	107206066	intergenic	Ensembl
Zbtb32	2.1041	0.0243118	up	0.0679294	chr7	-	30597931	30598909	intergenic	Ensembl
Gm12234	2.24169	0.0113218	up	0.0481694	chr11	-	55387586	55388149	intergenic	Ensembl
humanlincRNA0531	2.27032	0.00872221	up	0.0448849	chr10	+	89289839	89327481	intergenic	lincRNA
AK145618	4.78525	0.00474291	up	0.0414152	chr15	-	80916680	80919833	natural antisense	Genbank
AK145618	4.78525	0.00474291	up	0.0414152	chr15	-	80916680	80919833	natural antisense	Genbank
AB251326	2.78748	0.00490466	up	0.0414152	chr17	+	27359187	27359247	intergenic	UCSC_knowngene
8430419L09Rik	3.19813	0.0130905	up	0.0505809	chr6	+	135232854	135234163	exon sense-overlapping	Ensembl
1300002E11Rik	2.13527	0.00227438	up	0.0414152	chr16	+	21794346	21806125	intergenic	RefSeq
Gm15940	2.24943	0.00276596	up	0.0414152	chr15	-	37762831	37765401	intron sense-overlapping	Ensembl
Gm16833	2.0809	0.0236129	up	0.0668345	chr9	+	9236287	9260885	intronic antisense	RefSeq
Gm14712	3.00603	0.0101979	up	0.0467434	chrX	-	76301182	76301954	intergenic	Ensembl
Gm9806	3.52044	0.0156681	up	0.054534	chr19	+	16780546	16781103	natural antisense	Ensembl
humanlincRNA1697	3.01412	0.00853528	up	0.0446267	chr13	-	113427593	113438429	intergenic	lincRNA
uc.61	2.63929	0.0173478	up	0.0570651	chr11	-	24164806	24165132	natural antisense	UCR
uc.61	2.63929	0.0173478	up	0.0570651	chr11	-	24164806	24165132	natural antisense	UCR
uc.250	2.60691	0.0256178	up	0.0700432	chr4	-	82153935	82154144	intergenic	UCR
Aldh18a1	2.3486	0.0129647	up	0.0504505	chr19	-	40557056	40588423	exon sense-overlapping	Ensembl
Aldh18a1	2.3486	0.0129647	up	0.0504505	chr19	-	40557056	40588423	exon sense-overlapping	Ensembl
Tapbp	3.00886	0.0170353	up	0.0565627	chr17	+	33919511	33920375	exon sense-overlapping	Ensembl
Tapbp	3.00886	0.0170353	up	0.0565627	chr17	+	33919511	33920375	exon sense-overlapping	Ensembl
Gm15345	3.06367	0.0156345	up	0.0545099	chr18	+	56769716	56801688	intronic antisense	Ensembl
AK133488	2.02111	0.023055	up	0.0659669	chr19	-	24670474	24672040	intergenic	Genbank
AK081008	6.00615	0.00100232	up	0.0414152	chrX	-	47433036	47436547	intergenic	Genbank
Gm6211	2.04577	0.0120312	up	0.0490206	chr13	-	103159794	103164069	intron sense-overlapping	Ensembl
Zfp595	2.08443	0.00123071	up	0.0414152	chr13	-	67313719	67332560	exon sense-overlapping	Ensembl
AK010009	2.33488	0.0249898	up	0.069031	chr1	-	59515795	59516635	natural antisense	Genbank
Gm13912	2.81487	0.0147552	up	0.0531781	chr2	-	108183715	108291319	intergenic	Ensembl
Zfp804a	5.04745	0.00809335	up	0.0442109	chr2	+	82235172	82256880	exon sense-overlapping	Ensembl
Zfp426	3.06769	0.00562315	up	0.0417463	chr9	-	20468548	20478270	exon sense-overlapping	Ensembl
XLOC_005556	2.23818	0.00780402	up	0.0440135	chr12	-	35888277	35896017	intergenic	Alexander et al 2013
Gm13569	2.19347	0.00162426	up	0.0414152	chr2	+	62809186	62810698	intronic antisense	Ensembl
XLOC_013679	2.49505	0.0141834	up	0.0521754	chr2	+	168981146	168983050	intergenic	Alexander et al 2013
Gm26813	2.06882	0.00582058	up	0.0419017	chr1	-	59488479	59492605	intergenic	Ensembl
AK048779	3.2003	0.0222912	up	0.0648486	chr8	-	48735226	48739095	intergenic	Genbank
Col7a1	2.14184	0.0049351	up	0.0414152	chr9	+	108982886	108983916	exon sense-overlapping	Ensembl
Gm8902	2.5355	0.0114687	up	0.048392	chr7	+	26245898	26247958	intergenic	Ensembl
AK084503	3.23877	0.0122633	up	0.049469	chr5	-	12142040	12144961	intergenic	Genbank
humanlincRNA2038	2.02833	0.019642	up	0.0608771	chr9	+	25205618	25215782	intergenic	lincRNA
Cbx8	2.06541	0.0153387	up	0.0540539	chr11	-	119039052	119040831	exon sense-overlapping	Ensembl
Gm11457	2.97724	0.037874	up	0.0891429	chr2	-	164754241	164769619	natural antisense	Ensembl
Gm14997	3.72173	0.00139813	up	0.0414152	chrX	-	136329838	136330474	intergenic	Ensembl
DQ550256	2.28838	0.0162001	up	0.0554118	chr7	+	73819715	73819786	intergenic	UCSC_knowngene
Setd1b	2.60556	0.00181632	up	0.0414152	chr5	+	123162708	123165162	exon sense-overlapping	Ensembl
Gm14973	2.63382	0.0116607	up	0.0486063	chrX	+	126953191	126953446	intergenic	Ensembl
AK029562	2.0048	0.0205476	up	0.0621815	chr1	+	19614268	19616767	intergenic	Genbank
6430562O15Rik	2.4708	0.000234717	up	0.0414152	chr13	-	99396923	99412621	natural antisense	Ensembl
Gm6092	2.63365	0.00405442	up	0.0414152	chrX	-	95209772	95211801	intergenic	Ensembl
Stard7	3.17151	0.00194362	up	0.0414152	chr2	+	127290074	127297313	exon sense-overlapping	Ensembl
DQ542709	3.05628	0.0121655	up	0.0493271	chr5	-	114848196	114848258	intergenic	UCSC_knowngene
XLOC_000493	2.51663	0.0227628	up	0.0656075	chr1	+	136566661	136614230	intergenic	Alexander et al 2013
Pusl1	2.18347	0.0115351	up	0.0484966	chr4	-	155890493	155891726	exon sense-overlapping	Ensembl
AK014162	5.45251	0.00689849	up	0.0430521	chr1	+	151204120	151205794	intergenic	Genbank
Gm9828	4.10126	0.0062445	up	0.0422024	chr13	+	98316421	98317304	natural antisense	Ensembl
Gm9828	4.10126	0.0062445	up	0.0422024	chr13	+	98316421	98317304	natural antisense	Ensembl
mouselincRNA1223	3.40401	0.0197787	up	0.061105	chr5	+	118372895	118393245	intergenic	lincRNA
Tcrb	2.35586	0.0216277	up	0.0638887	chr6	+	41535556	41538592	intergenic	UCSC_knowngene
Npsr1	2.00871	0.0248545	up	0.0687996	chr9	+	24300333	24314871	exon sense-overlapping	Ensembl
Nktr	2.05628	0.0061845	up	0.0421757	chr9	+	121719180	121742787	exon sense-overlapping	UCSC_knowngene
A530013C23Rik	3.04207	0.0101082	up	0.0466441	chr2	+	167691207	167697413	intergenic	RefSeq
TCONS_00027078	2.2496	0.0218435	up	0.0641596	chr6	+	43845106	43850064	intergenic	Alexander et al 2013
Gm24363	2.69187	0.0111769	up	0.0479487	chr4	-	105975574	105975885	intergenic	Ensembl
Gm11415	4.23684	0.00882393	up	0.0449057	chr4	-	83884737	83888858	intergenic	Ensembl
XLOC_016363	2.26496	0.00279519	up	0.0414152	chr4	+	26154784	26165466	intergenic	Alexander et al 2013
Gm6166	2.08294	0.0466361	up	0.101768	chr9	+	57483912	57484585	intergenic	Ensembl
uc.476	2.278	0.00904263	up	0.0453396	chrX	-	110077739	110077977	intergenic	UCR
humanlincRNA0689	2.74184	0.00831367	up	0.0444133	chr12	-	44636587	44660395	intergenic	lincRNA
Cep44	2.18423	0.00648382	up	0.0425365	chr8	-	56549328	56550803	exon sense-overlapping	Ensembl
mouselincRNA1197	2.56982	0.0154916	up	0.054323	chr5	+	73950148	73950817	intergenic	lincRNA
AK157043	3.0704	0.00555926	up	0.041729	chr4	+	74457057	74458880	intergenic	Genbank
AK006653	2.32865	0.0264676	up	0.0713254	chrY	-	42558704	42582268	intergenic	UCSC_knowngene
AK019200	2.05386	0.0155377	up	0.0543679	chr1	-	167371970	167372282	intergenic	Genbank
Gm9034	2.61165	0.00226054	up	0.0414152	chr10	+	43821230	43822238	intergenic	Ensembl
4930480M12Rik	10.8243	0.000326096	up	0.0414152	chr12	+	26211266	26240707	intergenic	RefSeq
AK006933	2.61601	0.0127099	up	0.050059	chr17	-	43591159	43592432	intronic antisense	UCSC_knowngene
Plcg1	2.86666	0.0228561	up	0.065738	chr2	+	160731299	160762502	exon sense-overlapping	Ensembl
Gm13872	2.15052	0.0176847	up	0.0576645	chr2	-	102744637	102746760	intronic antisense	Ensembl
Gm13872	2.15052	0.0176847	up	0.0576645	chr2	-	102744637	102746760	intronic antisense	Ensembl
Gm13872	2.15052	0.0176847	up	0.0576645	chr2	-	102744637	102746760	intronic antisense	Ensembl
humanlincRNA1082	3.04897	0.023503	up	0.0666432	chr6	+	73749133	73757281	intergenic	lincRNA
5730416F02Rik	2.52223	0.0260555	up	0.0706486	chrX	+	109001484	109002296	intergenic	RefSeq
Coil	3.29261	0.0047112	up	0.0414152	chr11	+	88987578	88990954	intergenic	Ensembl
B230209K01Rik	2.25153	0.00613303	up	0.0421757	chr1	+	121087526	121088932	intergenic	Ensembl
AK053399	2.37795	0.019346	up	0.0603874	chrX	-	44030050	44032500	intergenic	Genbank
AK141106	3.28294	0.0265708	up	0.0715097	chr5	+	67127502	67130145	intergenic	Genbank
mouselincRNA1310	7.03555	0.000778753	up	0.0414152	chr6	+	91182881	91183353	intergenic	lincRNA
Samd13	3.65882	0.0230241	up	0.0659227	chr3	-	146680449	146685471	intergenic	Ensembl
H2-D1	2.70815	0.0136835	up	0.0514072	chr17	+	35265476	35266319	exon sense-overlapping	Ensembl
H2-D1	2.70815	0.0136835	up	0.0514072	chr17	+	35265476	35266319	exon sense-overlapping	Ensembl
Pitpna	2.00775	0.000934121	up	0.0414152	chr11	+	75588158	75626433	exon sense-overlapping	Ensembl
Angel1	2.58106	0.007751	up	0.0439141	chr12	-	86702438	86718186	exon sense-overlapping	Ensembl
4930515G01Rik	2.40934	0.020507	up	0.0621022	chr5	-	114773732	114774983	bidirectional	RefSeq
humanlincRNA0943	2.01597	0.0132096	up	0.0507915	chr18	+	70176603	70176911	intergenic	lincRNA
Tecpr1	2.52938	0.0200376	up	0.0614862	chr5	-	144209457	144215659	exon sense-overlapping	Ensembl
Gm12823	2.14086	0.0124808	up	0.0497419	chr4	+	112923695	112945317	natural antisense	Ensembl
humanlincRNA0743	2.29287	0.010914	up	0.0476026	chr12	+	98288554	98293575	intergenic	lincRNA
XLOC_016237	2.02749	0.00601073	up	0.0420881	chr3	-	142691606	142693992	intergenic	Alexander et al 2013
Elovl6	2.24221	0.0426934	up	0.0960527	chr3	+	129532385	129638493	exon sense-overlapping	UCSC_knowngene
Gm14818	3.56268	0.00479166	up	0.0414152	chrX	+	95471447	95557987	natural antisense	Ensembl
A530058N18Rik	2.02526	0.00771557	up	0.0438681	chr2	+	114013566	114061498	natural antisense	Ensembl
AK084702	4.08856	0.0126136	up	0.0498851	chr9	+	15878151	15880395	intergenic	Genbank
Ssna1	2.72698	0.00665687	up	0.0428766	chr2	-	25271085	25272438	exon sense-overlapping	Ensembl
Gm11278	2.17044	0.00723844	up	0.0433739	chr13	-	21875232	21876229	intergenic	Ensembl
BC048765	3.64724	0.00694144	up	0.0430825	chr15	+	40162606	40168073	intergenic	UCSC_knowngene
Gm14711	2.39366	0.0298653	up	0.0764565	chrX	+	76227108	76228230	intergenic	Ensembl
Gm15217	2.99867	0.0214413	up	0.063557	chr14	+	46379523	46383606	natural antisense	RefSeq
BC042782	2.15007	0.0417892	up	0.0948235	chr4	+	95075815	95137785	intergenic	Ensembl
Gm6168	2.05443	0.0259931	up	0.0705652	chr7	+	13846160	13850484	intergenic	Ensembl
Ergic2	2.30021	0.00644358	up	0.0424807	chr6	-	148181215	148212107	exon sense-overlapping	Ensembl
Ergic2	2.30021	0.00644358	up	0.0424807	chr6	-	148181215	148212107	exon sense-overlapping	Ensembl
Ergic2	2.30021	0.00644358	up	0.0424807	chr6	-	148181215	148212107	natural antisense	Ensembl
Gm14807	2.7341	0.00653735	up	0.0426767	chrX	-	95252915	95253898	intergenic	Ensembl
AK030243	2.02213	0.0434984	up	0.0972838	chr1	+	96313241	96315535	intergenic	Genbank
uc.378	2.25922	0.0462117	up	0.101172	chr12	+	90331579	90331830	exon sense-overlapping	UCR
uc.378	2.25922	0.0462117	up	0.101172	chr12	+	90331579	90331830	exon sense-overlapping	UCR
Camta2	2.27806	0.00415383	up	0.0414152	chr11	-	70669465	70683776	exon sense-overlapping	Ensembl
Camta2	2.27806	0.00415383	up	0.0414152	chr11	-	70669465	70683776	exon sense-overlapping	Ensembl
Camta2	2.27806	0.00415383	up	0.0414152	chr11	-	70669465	70683776	exon sense-overlapping	Ensembl
Camta2	2.27806	0.00415383	up	0.0414152	chr11	-	70669465	70683776	exon sense-overlapping	Ensembl
BC006965	2.81394	0.00194213	up	0.0414152	chr11	-	112664814	112672210	intergenic	Ensembl
Gm14133	5.8291	0.00069605	up	0.0414152	chr2	-	149753887	149798743	intergenic	Ensembl
mouselincRNA0999	2.76705	0.0435616	up	0.0973843	chr3	+	53268971	53279471	intergenic	lincRNA
Gm12925	2.1609	0.000904825	up	0.0414152	chr4	+	123665880	123668727	intronic antisense	Ensembl
Gm12925	2.1609	0.000904825	up	0.0414152	chr4	+	123665880	123668727	intronic antisense	Ensembl
Ctnna2	2.04504	0.0110851	up	0.0478203	chr6	-	76882755	76902888	exon sense-overlapping	Ensembl
Ctnna2	2.04504	0.0110851	up	0.0478203	chr6	-	76882755	76902888	exon sense-overlapping	Ensembl
AK083645	2.05007	0.0322668	up	0.0803547	chr7	-	46682837	46685398	intergenic	Genbank
AK089795	2.49873	0.00344254	up	0.0414152	chr6	-	15636123	15638369	intergenic	Genbank
humanlincRNA1359	10.5167	0.000240358	up	0.0414152	chr17	-	51668107	51668548	intergenic	lincRNA
Eps8l2	2.53557	0.00469019	up	0.0414152	chr7	+	141338955	141363020	exon sense-overlapping	Ensembl
AK157546	4.36274	0.00481852	up	0.0414152	chr19	+	15013813	15015767	intergenic	Genbank
AK013270	2.76608	0.001678	up	0.0414152	chr4	-	99655717	99656013	bidirectional	Genbank
AK028540	2.13951	0.00335526	up	0.0414152	chr13	-	114833081	114835695	intergenic	Genbank
Gm15334	2.76412	0.0167569	up	0.05615	chr18	-	38993634	38994192	intronic antisense	Ensembl
AK032489	2.80566	0.0123279	up	0.0495952	chr19	+	5467381	5469721	natural antisense	Genbank
Gm13720	2.05892	0.000681978	up	0.0414152	chr2	-	85816012	85816208	intergenic	Ensembl
humanlincRNA0498	2.22791	0.0115501	up	0.0484966	chr10	-	119058078	119065691	intergenic	lincRNA
AK034684	2.41126	0.00354979	up	0.0414152	chr8	+	108620954	108623308	intergenic	Genbank
B230206H07Rik	2.66191	0.0339796	up	0.0830127	chr7	-	141359177	141365110	natural antisense	RefSeq
Gm15113	2.21929	0.0367222	up	0.0872605	chrX	+	148379233	148380419	intergenic	Ensembl
Gorab	2.66751	0.0285316	up	0.0744227	chr1	-	163384908	163403641	exon sense-overlapping	UCSC_knowngene
Zfp420	2.16088	0.0188212	up	0.0595767	chr7	+	29860010	29877292	exon sense-overlapping	Ensembl
3830408C21Rik	3.83995	0.000606654	up	0.0414152	chr13	+	107032775	107055497	intergenic	UCSC_knowngene
AK217614	2.06119	0.00580166	up	0.0418559	chr11	+	5524923	5525891	exon sense-overlapping	UCSC_knowngene
AK217614	2.06119	0.00580166	up	0.0418559	chr11	+	5524923	5525891	exon sense-overlapping	UCSC_knowngene
Gm22227	2.22916	0.011795	up	0.0488003	chr8	-	26240149	26240408	intergenic	Ensembl
Gm12188	2.15102	0.00500508	up	0.041495	chr11	-	49088233	49088543	intronic antisense	Ensembl
Gm12188	2.15102	0.00500508	up	0.041495	chr11	-	49088233	49088543	intronic antisense	Ensembl
Gm12188	2.15102	0.00500508	up	0.041495	chr11	-	49088233	49088543	intronic antisense	Ensembl
Gm12188	2.15102	0.00500508	up	0.041495	chr11	-	49088233	49088543	intronic antisense	Ensembl
AK047156	2.47077	0.0131253	up	0.0506476	chr11	-	18751326	18752622	intergenic	Genbank
Rgs10	2.14814	0.00634347	up	0.0423348	chr7	-	128402909	128418163	exon sense-overlapping	Ensembl
Spata2	6.18159	0.000819345	up	0.0414152	chr2	-	167484519	167485830	exon sense-overlapping	Ensembl
5033406O09Rik	2.11065	0.0199038	up	0.0612883	chr12	-	111941990	111944482	intergenic	RefSeq
mouselincRNA1171	2.12678	0.00965348	up	0.0459745	chr4	-	150254775	150267655	intergenic	lincRNA
Cela2a	2.47047	0.0132477	up	0.0508649	chr4	-	141824951	141826001	exon sense-overlapping	Ensembl
AK084345	2.07735	0.0134822	up	0.0511018	chr2	-	69178041	69178869	intronic antisense	Genbank
Pbx2	2.11145	0.0067359	up	0.0429682	chr17	+	34595459	34596227	exon sense-overlapping	Ensembl
Mcf2l	2.11071	0.0104182	up	0.0470073	chr8	+	12947918	12988152	exon sense-overlapping	Ensembl
Mcf2l	2.11071	0.0104182	up	0.0470073	chr8	+	12947918	12988152	exon sense-overlapping	Ensembl
Mcf2l	2.11071	0.0104182	up	0.0470073	chr8	+	12947918	12988152	exon sense-overlapping	Ensembl
Car5a	2.23548	0.00338834	up	0.0414152	chr8	-	121918053	121927474	exon sense-overlapping	Ensembl
Car5a	2.23548	0.00338834	up	0.0414152	chr8	-	121918053	121927474	natural antisense	Ensembl
Ppp2r1a	2.18799	0.00462208	up	0.0414152	chr17	+	20958740	20960598	exon sense-overlapping	Ensembl
9430008C03Rik	2.0284	0.0167005	up	0.0560865	chr2	-	158359238	158361475	intergenic	Ensembl
AK005859	2.22402	0.0273087	up	0.0725981	chr7	+	78847253	78847523	bidirectional	Genbank
1810019D21Rik	2.23062	0.00100028	up	0.0414152	chr8	+	106137064	106138525	bidirectional	Ensembl
humanlincRNA2252	2.47493	0.00477246	up	0.0414152	chr15	-	42831697	42843215	intergenic	lincRNA
Gm2539	2.02937	0.006618	up	0.042831	chr10	+	22100650	22103313	intergenic	Ensembl
Izumo1	2.06131	0.00688402	up	0.043045	chr7	+	45624392	45628823	exon sense-overlapping	Ensembl
Izumo1	2.06131	0.00688402	up	0.043045	chr7	+	45624392	45628823	exon sense-overlapping	Ensembl
AK044335	2.25722	0.0326513	up	0.0809809	chr8	+	35825772	35828055	natural antisense	Genbank
Gm11453	2.0305	0.00605998	up	0.0421263	chr2	-	162982254	162983261	intergenic	Ensembl
uc.304	2.78897	0.00226618	up	0.0414152	chr19	-	45329908	45330180	intergenic	UCR
AK053935	2.38078	0.00326245	up	0.0414152	chr4	-	120845127	120847805	intergenic	Genbank
XLOC_022301	2.11885	0.00805739	up	0.0441949	chr7	-	12862225	12866557	intergenic	Alexander et al 2013
Aifm1	2.04496	0.0126915	up	0.050059	chrX	-	48474943	48513426	exon sense-overlapping	Ensembl
Nell1	2.35467	0.0273345	up	0.0726293	chr7	+	49975068	50280036	exon sense-overlapping	Ensembl
AK157328	2.6908	0.0108672	up	0.0475433	chr2	+	84715013	84716459	natural antisense	Genbank
AK214683	2.42957	0.010073	up	0.0466328	chr9	-	63757922	63758111	exon sense-overlapping	UCSC_knowngene
2200002D01Rik	2.02002	0.00347304	up	0.0414152	chr7	-	29247571	29248338	exon sense-overlapping	Ensembl
Macrod2	2.16205	0.00515533	up	0.0416002	chr2	+	140395432	140825872	exon sense-overlapping	Ensembl
Macrod2	2.16205	0.00515533	up	0.0416002	chr2	+	140395432	140825872	exon sense-overlapping	Ensembl
mouselincRNA0492	2.78738	0.00725737	up	0.0434473	chr14	+	71120386	71133688	intergenic	lincRNA
Vmn1r-ps64	10.0343	0.000418226	up	0.0414152	chr7	+	12201701	12202356	intergenic	Ensembl
Impdh1	4.30034	0.00387391	up	0.0414152	chr6	-	29206828	29209612	exon sense-overlapping	Ensembl
A330102I10Rik	2.27127	0.00879412	up	0.0448849	chr13	+	29016707	29040336	intergenic	Ensembl
DQ686126	2.74163	0.00417435	up	0.0414152	chr6	-	127789686	127789805	intergenic	UCSC_knowngene
Psma7	2.16217	0.00501539	up	0.041495	chr2	-	180036373	180042395	exon sense-overlapping	Ensembl
XLOC_008163	2.202	0.00952722	up	0.0458588	chr15	+	80038450	80044894	intergenic	Alexander et al 2013
AK037761	2.73797	0.00527155	up	0.0416276	chr11	+	117974365	117977084	intergenic	Genbank
Uap1l1	3.84667	0.0163811	up	0.0556703	chr2	-	25361489	25363698	exon sense-overlapping	Ensembl
XLOC_021499	2.11766	0.0349973	up	0.0845659	chr7	+	39540447	39575833	intergenic	Alexander et al 2013
Ak4	2.23957	0.0176864	up	0.0576645	chr4	+	101420496	101463680	exon sense-overlapping	Ensembl
Slk	2.37167	0.00495663	up	0.0414529	chr19	+	47620669	47625354	exon sense-overlapping	Ensembl
Slk	2.37167	0.00495663	up	0.0414529	chr19	+	47620669	47625354	exon sense-overlapping	Ensembl
DQ697625	4.16103	0.0061537	up	0.0421757	chr7	-	69904449	69904526	intergenic	UCSC_knowngene
Tmem82	4.01325	0.00143426	up	0.0414152	chr4	-	141613375	141618633	exon sense-overlapping	Ensembl
Ndfip2	2.82831	0.0141346	up	0.052085	chr14	+	105292288	105308869	exon sense-overlapping	Ensembl
Ndfip2	2.82831	0.0141346	up	0.052085	chr14	+	105292288	105308869	exon sense-overlapping	Ensembl
DQ709498	2.23408	0.00187228	up	0.0414152	chr12	-	98394070	98394144	intergenic	UCSC_knowngene
AK041968	2.34595	0.00923112	up	0.0456083	chr1	+	59151046	59169320	natural antisense	Genbank
4930515B02Rik	2.17629	0.0162086	up	0.0554218	chr4	+	140872692	140878057	intergenic	RefSeq
4930417H01Rik	3.28676	0.0120384	up	0.0490206	chr2	+	122704233	122720597	intergenic	Ensembl
AK139536	7.35852	0.00236788	up	0.0414152	chr11	+	54710337	54713633	intergenic	Genbank
humanlincRNA0484	2.68194	0.00645008	up	0.0424873	chr10	+	130291115	130291715	intergenic	lincRNA
Lrrc61	2.1435	0.00254409	up	0.0414152	chr6	+	48554810	48568221	exon sense-overlapping	Ensembl
AK184121	2.22544	0.0191862	up	0.0601279	chr9	+	107598352	107598791	natural antisense	UCSC_knowngene
DQ691881	2.13407	0.0154979	up	0.054331	chr5	+	113348199	113348276	intergenic	UCSC_knowngene
Vmn2r-ps121	2.19393	0.0392328	up	0.091163	chr17	+	19453324	19454522	intergenic	Ensembl
2610027K06Rik	2.16888	0.000729716	up	0.0414152	chr11	-	85795874	85804155	natural antisense	Ensembl
2610027K06Rik	2.16888	0.000729716	up	0.0414152	chr11	-	85795874	85804155	natural antisense	Ensembl
Gm15915	2.17414	0.00843236	up	0.0445665	chr10	-	93674217	93683322	intronic antisense	Ensembl
humanlincRNA0312	3.43281	0.035311	up	0.0850851	chr19	+	55941693	55960178	intergenic	lincRNA
AK044082	3.12797	0.0243225	up	0.0679451	chr2	-	181518852	181520441	bidirectional	Genbank
AK044082	3.12797	0.0243225	up	0.0679451	chr2	-	181518852	181520441	bidirectional	Genbank
AK044082	3.12797	0.0243225	up	0.0679451	chr2	-	181518852	181520441	bidirectional	Genbank
Pde9a	3.94827	0.00748182	up	0.0436236	chr17	+	31386248	31476156	exon sense-overlapping	Ensembl
Copg1	3.25371	0.00564969	up	0.0417463	chr6	+	87897802	87902766	exon sense-overlapping	Ensembl
Gm13556	2.31068	0.00621557	up	0.0421882	chr2	+	38286254	38287291	natural antisense	Ensembl
Mtcp1	5.23996	0.00173093	up	0.0414152	chrX	-	75410649	75416418	exon sense-overlapping	Ensembl
Mtcp1	5.23996	0.00173093	up	0.0414152	chrX	-	75410649	75416418	exon sense-overlapping	Ensembl
1700080N15Rik	2.45701	0.0137728	up	0.0515936	chr2	-	4132064	4141141	intergenic	RefSeq
Ankrd13c	2.25994	0.00571265	up	0.0418235	chr3	+	157947465	158006837	exon sense-overlapping	UCSC_knowngene
Wt1os	3.95266	0.00277702	up	0.0414152	chr2	-	105076537	105126510	bidirectional	RefSeq
Fut4-ps1	2.01041	0.0184323	up	0.0588308	chr17	+	56734227	56739292	intergenic	RefSeq
AK039557	2.80888	0.0188148	up	0.0595705	chr13	+	58148776	58149692	intergenic	UCSC_knowngene
AK045355	2.21777	0.0258555	up	0.0703737	chr12	+	4477916	4480544	bidirectional	Genbank
Iars2	2.65199	0.00658638	up	0.0427665	chr1	-	185321182	185329396	exon sense-overlapping	Ensembl
Suv39h1	4.02406	0.00180458	up	0.0414152	chrX	-	8061425	8074621	exon sense-overlapping	Ensembl
5930412G12Rik	2.61442	0.0423124	up	0.0955486	chr5	-	128579127	128600687	bidirectional	Ensembl
Gm13205	2.16354	0.000915523	up	0.0414152	chr4	-	148947491	148948914	natural antisense	Ensembl
Ttc26	2.00387	0.0022415	up	0.0414152	chr6	+	38381524	38427647	exon sense-overlapping	Ensembl
Rnaseh2a	2.03052	0.0192986	up	0.0602754	chr8	-	84957973	84965961	exon sense-overlapping	Ensembl
Apol6	2.46327	0.013813	up	0.0516699	chr15	+	77044728	77056298	exon sense-overlapping	Ensembl
Apol6	2.46327	0.013813	up	0.0516699	chr15	+	77044728	77056298	exon sense-overlapping	Ensembl
Wdr26	3.53011	0.0111261	up	0.0479059	chr1	-	181177096	181211426	exon sense-overlapping	Ensembl
Gm13231	2.01851	0.00348757	up	0.0414152	chr4	+	145641356	145644399	intergenic	Ensembl
XLOC_005051	2.02021	0.00665318	up	0.0428766	chr12	+	35884091	35885947	intergenic	Alexander et al 2013
Prpf18	2.74353	0.0125493	up	0.0498089	chr2	-	4623936	4652106	exon sense-overlapping	Ensembl
Ms4a6b	2.20017	0.00529389	up	0.0416276	chr19	+	11518565	11531254	exon sense-overlapping	Ensembl
AK159072	2.33099	0.00336661	up	0.0414152	chr10	+	118875577	118876814	intergenic	Genbank
Pms2	2.35878	0.00561341	up	0.0417463	chr5	+	143909963	143933968	exon sense-overlapping	Ensembl
AK153640	2.60297	0.00976387	up	0.0461523	chr4	-	19602622	19607927	natural antisense	Genbank
Egflam	2.47311	0.00590282	up	0.0420145	chr15	-	7206582	7398395	exon sense-overlapping	Ensembl
Zfp941	2.90779	0.0217958	up	0.0640969	chr7	-	140818463	140822146	exon sense-overlapping	Ensembl
XLOC_007313	2.11604	0.00258021	up	0.0414152	chr14	+	67170389	67195261	intergenic	Alexander et al 2013
Gm7568	2.56734	0.00146472	up	0.0414152	chr1	+	16253628	16258857	intronic antisense	Ensembl
Gm7568	2.56734	0.00146472	up	0.0414152	chr1	+	16253628	16258857	intronic antisense	Ensembl
humanlincRNA1318	6.88247	0.000804984	up	0.0414152	chr16	-	97708312	97716112	intergenic	lincRNA
Gm12551	2.1987	0.000490136	up	0.0414152	chr4	-	86627074	86631251	intergenic	Ensembl
AK006412	2.00356	0.00462139	up	0.0414152	chr6	-	124363300	124364519	intergenic	UCSC_knowngene
Ggt1	3.98309	0.0015807	up	0.0414152	chr10	+	75585104	75586191	exon sense-overlapping	Ensembl
Gm16119	5.94227	0.00011716	up	0.0414152	chr2	+	181578484	181580689	intronic antisense	Ensembl
Gm10664	2.14214	0.00743666	up	0.0435641	chr8	-	65028419	65037172	intergenic	Ensembl
Gm12358	2.04071	0.0102225	up	0.0467841	chr11	-	99305147	99306140	intergenic	Ensembl
uc.218	2.0829	0.0128416	up	0.0502935	chr5	-	131869850	131870136	intron sense-overlapping	UCR
DQ549625	2.71557	0.00231375	up	0.0414152	chr2	+	151148567	151148642	intergenic	UCSC_knowngene
Vmn1r-ps55	2.14834	0.00621039	up	0.0421882	chr7	+	11853956	11854348	intergenic	Ensembl
Gm6441	2.37954	0.00312385	up	0.0414152	chrX	-	145264830	145265526	intergenic	Ensembl
mouselincRNA0626	2.90726	0.007389	up	0.0434759	chr16	+	25516951	25531276	intergenic	lincRNA
AK044525	2.73761	0.0113498	up	0.048246	chr12	+	6267020	6269413	intergenic	Genbank
Alpk3	2.82065	0.0251938	up	0.0693147	chr7	+	81092146	81105612	exon sense-overlapping	UCSC_knowngene
AK035738	2.29976	0.0194649	up	0.0606182	chr2	+	9352489	9447676	intergenic	UCSC_knowngene
Farp1	2.35727	0.0263941	up	0.071206	chr14	+	121254907	121267921	exon sense-overlapping	Ensembl
Acot4	3.3893	0.00291395	up	0.0414152	chr12	+	84038706	84042222	exon sense-overlapping	Ensembl
humanlincRNA1756	2.27651	0.00501593	up	0.041495	chr17	-	62127696	62172081	intergenic	lincRNA
Kcnab2	2.33744	0.0318653	up	0.0797541	chr4	-	152394987	152422744	exon sense-overlapping	Ensembl
Kcnab2	2.33744	0.0318653	up	0.0797541	chr4	-	152394987	152422744	exon sense-overlapping	Ensembl
AK007006	2.95183	0.00902235	up	0.0453029	chr14	-	114940226	114945934	intergenic	UCSC_knowngene
Pknox1	2.30013	0.010086	up	0.0466328	chr17	+	31564772	31607693	exon sense-overlapping	RefSeq
Tsen34	2.68622	0.0148851	up	0.0533596	chr7	+	3695712	3701035	exon sense-overlapping	UCSC_knowngene
Tsen34	2.68622	0.0148851	up	0.0533596	chr7	+	3695712	3701035	exon sense-overlapping	UCSC_knowngene
AK085563	2.55565	0.00902674	up	0.04531	chr10	-	50891394	50894541	intergenic	Genbank
AK156967	4.97182	0.00209401	up	0.0414152	chr14	-	47112654	47116161	intergenic	UCSC_knowngene
XLOC_003668	2.82336	0.00264305	up	0.0414152	chr11	+	105508637	105514468	intergenic	Alexander et al 2013
humanlincRNA2314	2.30291	0.00158745	up	0.0414152	chr15	-	74335740	74342779	intergenic	lincRNA
XLOC_015581	2.31003	0.0110044	up	0.0477361	chr3	+	138628681	138641503	intergenic	Alexander et al 2013
Bzrap1	2.89295	0.0035499	up	0.0414152	chr11	+	87777092	87785928	exon sense-overlapping	Ensembl
Snhg1	2.00248	0.0038176	up	0.0414152	chr19	+	8723495	8726441	bidirectional	Ensembl
Kit	2.48453	0.010936	up	0.0476546	chr5	+	75645696	75652856	exon sense-overlapping	Ensembl
Kit	2.48453	0.010936	up	0.0476546	chr5	+	75645696	75652856	exon sense-overlapping	Ensembl
AK133322	2.39218	0.00496807	up	0.0414607	chr12	-	82473175	82477012	intergenic	Genbank
AK205190	2.09491	0.00491854	up	0.0414152	chr18	-	62952718	62952904	natural antisense	UCSC_knowngene
1700112M01Rik	2.25895	0.0060878	up	0.0421312	chr5	+	74032268	74032845	natural antisense	Ensembl
Aanat	2.09469	0.0263314	up	0.0711229	chr11	+	116586431	116597333	exon sense-overlapping	Ensembl
Gm15599	2.14393	0.00514178	up	0.0415853	chr17	-	5110780	5112119	intronic antisense	Ensembl
Pilra	2.87165	0.00266336	up	0.0414152	chr5	-	137823382	137831510	exon sense-overlapping	Ensembl
Shroom1	3.77513	0.0158731	up	0.054856	chr11	+	53457245	53467755	exon sense-overlapping	Ensembl
mouselincRNA0139	2.45017	0.0042732	up	0.0414152	chr10	+	4241040	4264640	intergenic	lincRNA
Ankrd10	2.09272	0.00944038	up	0.0457959	chr8	-	11614148	11635036	exon sense-overlapping	RefSeq
Ankrd10	2.09272	0.00944038	up	0.0457959	chr8	-	11614148	11635036	exon sense-overlapping	RefSeq
XLOC_023714	3.23899	0.0165881	up	0.0559054	chr8	+	65049943	65063913	intergenic	Alexander et al 2013
AK156226	2.3653	0.0080526	up	0.0441949	chr6	+	30960118	30961561	intergenic	Genbank
Lama5	2.84395	0.00822008	up	0.0443032	chr2	-	180176372	180179643	exon sense-overlapping	Ensembl
DQ874391	2.34475	0.0177809	up	0.0578571	chrY	-	46847640	46850004	intergenic	UCSC_knowngene
Ppcdc	2.10435	0.00774915	up	0.0439141	chr9	-	57412659	57440114	exon sense-overlapping	UCSC_knowngene
AK018645	3.49561	0.00222484	up	0.0414152	chr11	+	109765416	109766246	intergenic	Genbank
Rad54l	2.41335	0.00620232	up	0.0421757	chr4	-	116094263	116100058	exon sense-overlapping	Ensembl
Rad54l	2.41335	0.00620232	up	0.0421757	chr4	-	116094263	116100058	natural antisense	Ensembl
Olfr446	2.0249	0.00404268	up	0.0414152	chr6	+	43067307	43095582	intergenic	UCSC_knowngene
Gm11853	2.94025	0.00111128	up	0.0414152	chr4	+	18472188	18474298	intergenic	Ensembl
Helz2	2.19909	0.0104459	up	0.047011	chr2	-	181227621	181235754	exon sense-overlapping	Ensembl
Gm15182	2.14935	0.00338192	up	0.0414152	chr1	+	75624653	75626329	intergenic	Ensembl
Arl13b	2.15999	0.0313015	up	0.0788516	chr16	-	62825604	62847040	exon sense-overlapping	Ensembl
Ifi27	4.31725	0.0130318	up	0.0505066	chr12	+	103434284	103436973	exon sense-overlapping	Ensembl
Ifi27	4.31725	0.0130318	up	0.0505066	chr12	+	103434284	103436973	exon sense-overlapping	Ensembl
Ifi27	4.31725	0.0130318	up	0.0505066	chr12	+	103434284	103436973	exon sense-overlapping	Ensembl
Ifi27	4.31725	0.0130318	up	0.0505066	chr12	+	103434284	103436973	exon sense-overlapping	Ensembl
Ifi27	4.31725	0.0130318	up	0.0505066	chr12	+	103434284	103436973	exon sense-overlapping	Ensembl
mouselincRNA0771	2.05655	0.0036912	up	0.0414152	chr18	-	54545856	54551056	intergenic	lincRNA
humanlincRNA1174	2.97518	0.0061832	up	0.0421757	chr2	+	73063983	73075688	intergenic	lincRNA
Gm16328	2.34037	0.0257216	up	0.0701738	chr1	+	21390905	21391101	intergenic	Ensembl
Oaz1	2.05729	0.0138826	up	0.0517585	chr10	+	80826681	80829284	exon sense-overlapping	UCSC_knowngene
Focad	2.04559	0.00687155	up	0.043045	chr4	+	88345366	88411009	exon sense-overlapping	Ensembl
4931406P16Rik	2.06805	0.0274952	up	0.0728694	chr7	-	34285476	34313545	exon sense-overlapping	Ensembl
Gm12002	2.29184	0.00209921	up	0.0414152	chr11	+	12322274	12351028	intronic antisense	Ensembl
Gm26106	2.47646	0.0236448	up	0.0668894	chr18	-	26928101	26928329	intergenic	Ensembl
mouselincRNA0002	2.51092	0.0032391	up	0.0414152	chr1	-	13068231	13109745	intergenic	lincRNA
AK134824	2.17073	0.00106207	up	0.0414152	chr12	+	117759150	117759734	intergenic	Genbank
4933431E20Rik	2.16301	0.0119654	up	0.0489756	chr3	-	107893472	107895800	bidirectional	Ensembl
Tmprss11f	2.70898	0.00432316	up	0.0414152	chr5	-	86563054	86632424	exon sense-overlapping	UCSC_knowngene
AK028270	2.73364	0.0231514	up	0.0660803	chr10	-	103314810	103315109	intergenic	Genbank
Orc4	2.04686	0.00466179	up	0.0414152	chr2	-	48902753	48949267	exon sense-overlapping	RefSeq
Orc4	2.04686	0.00466179	up	0.0414152	chr2	-	48902753	48949267	exon sense-overlapping	RefSeq
Orc4	2.04686	0.00466179	up	0.0414152	chr2	-	48902753	48949267	natural antisense	RefSeq
Optn	2.18357	0.00483629	up	0.0414152	chr2	-	5020641	5035903	exon sense-overlapping	Ensembl
humanlincRNA2397	2.32056	0.032677	up	0.0810208	chrX	-	10896002	10998934	intergenic	lincRNA
Gm16026	2.11201	0.00471256	up	0.0414152	chr1_GL456211_random	-	160446	165925	intergenic	UCSC_knowngene
Gm20735	2.39677	0.00465745	up	0.0414152	chr8	-	122445267	122451322	intergenic	RefSeq
2900056M20Rik	2.20443	0.020587	up	0.0622024	chrX	-	152319796	152327470	intergenic	Ensembl
DQ719283	2.5503	0.00824871	up	0.0443479	chr2	+	92569413	92569474	intergenic	UCSC_knowngene
Gabpb1	2.67062	0.0101098	up	0.0466441	chr2	-	126639018	126675592	exon sense-overlapping	RefSeq
Gabpb1	2.67062	0.0101098	up	0.0466441	chr2	-	126639018	126675592	exon sense-overlapping	RefSeq
Gabpb1	2.67062	0.0101098	up	0.0466441	chr2	-	126639018	126675592	exon sense-overlapping	RefSeq
Gabpb1	2.67062	0.0101098	up	0.0466441	chr2	-	126639018	126675592	exon sense-overlapping	RefSeq
Gabpb1	2.67062	0.0101098	up	0.0466441	chr2	-	126639018	126675592	exon sense-overlapping	RefSeq
Gabpb1	2.67062	0.0101098	up	0.0466441	chr2	-	126639018	126675592	exon sense-overlapping	RefSeq
Gabpb1	2.67062	0.0101098	up	0.0466441	chr2	-	126639018	126675592	exon sense-overlapping	RefSeq
AK165532	2.77349	0.0115901	up	0.0485001	chr1	+	55147629	55148517	exon sense-overlapping	UCSC_knowngene
Gm10524	16.3858	2.21945e-05	up	0.0414152	chr18	+	82692948	82706174	bidirectional	Ensembl
AK038605	2.8781	0.00976105	up	0.0461523	chr11	+	21370399	21374161	natural antisense	UCSC_knowngene
Cyp4f15	2.08026	0.00472626	up	0.0414152	chr17	+	32685667	32690902	exon sense-overlapping	Ensembl
DQ699928	3.02133	0.0004604	up	0.0414152	chr2	-	151258153	151258236	intergenic	UCSC_knowngene
XLOC_007913	2.82921	0.0072286	up	0.0433441	chr14	-	122480971	122482949	intergenic	Alexander et al 2013
Gm16207	2.6319	0.00164719	up	0.0414152	chr10	-	11386874	11387603	intronic antisense	Ensembl
Opcml	3.73994	0.00425496	up	0.0414152	chr9	+	28404082	28815617	exon sense-overlapping	Ensembl
Fam78a	2.07016	0.00687098	up	0.043045	chr2	-	32050054	32084669	exon sense-overlapping	UCSC_knowngene
Fam78a	2.07016	0.00687098	up	0.043045	chr2	-	32050054	32084669	natural antisense	UCSC_knowngene
Arr3	3.46071	0.00703084	up	0.0431213	chrX	+	100605561	100618493	exon sense-overlapping	Ensembl
AK135813	2.63693	0.0101811	up	0.0467264	chr12	+	5808216	5856142	intergenic	UCSC_knowngene
A530065N20Rik	2.0414	0.0064542	up	0.0424873	chr13	+	60029710	60116669	intergenic	RefSeq
Aptx	2.55436	0.00357229	up	0.0414152	chr4	-	40695019	40702716	exon sense-overlapping	Ensembl
Aptx	2.55436	0.00357229	up	0.0414152	chr4	-	40695019	40702716	exon sense-overlapping	Ensembl
Shbg	2.34	0.00242647	up	0.0414152	chr11	-	69615647	69616940	exon sense-overlapping	Ensembl
humanlincRNA2246	2.78002	0.0160592	up	0.0552076	chr15	+	39052338	39054439	intergenic	lincRNA
Agr2	2.11944	0.00559096	up	0.0417463	chr12	+	35992906	35998003	exon sense-overlapping	Ensembl
AK040714	2.26027	0.00364034	up	0.0414152	chr10	+	11302098	11304079	intergenic	Genbank
Pfkfb4	2.00429	0.0124367	up	0.049682	chr9	+	109017379	109032197	exon sense-overlapping	Ensembl
AK083183	2.49926	0.0167352	up	0.0561474	chr9	+	95564103	95566862	intergenic	Genbank
Gap43	2.62833	0.00457766	up	0.0414152	chr16	-	42248457	42276072	exon sense-overlapping	Ensembl
Cgn	3.28557	0.00851969	up	0.0446267	chr3	-	94775232	94786467	exon sense-overlapping	Ensembl
Ephb4	2.06344	0.00219291	up	0.0414152	chr5	+	137350140	137378669	exon sense-overlapping	Ensembl
Ephb4	2.06344	0.00219291	up	0.0414152	chr5	+	137350140	137378669	exon sense-overlapping	Ensembl
Ephb4	2.06344	0.00219291	up	0.0414152	chr5	+	137350140	137378669	natural antisense	Ensembl
AK050166	2.03084	0.00395643	up	0.0414152	chr3	-	87010136	87012244	intergenic	Genbank
Stard3	2.36505	0.00838596	up	0.0444981	chr11	+	98358367	98381112	exon sense-overlapping	UCSC_knowngene
Acoxl	2.75955	0.00946731	up	0.0458201	chr2	+	127838875	127877800	exon sense-overlapping	Ensembl
2700099C18Rik	2.00551	0.00793029	up	0.0441226	chr17	+	94750099	94775129	bidirectional	UCSC_knowngene
Gm16551	2.41862	0.0285725	up	0.074486	chr9	+	74848994	74851141	intergenic	Ensembl
humanlincRNA0768	2.18587	0.015317	up	0.0540376	chr12	+	109841657	109842241	intergenic	lincRNA
AK134588	4.71793	0.000128713	up	0.0414152	chr7	-	123966399	123967885	intergenic	Genbank
XLOC_007798	2.1328	0.00301553	up	0.0414152	chr14	-	69582163	69640276	intronic antisense	Alexander et al 2013
Gm5559	2.01305	0.00279172	up	0.0414152	chr5	+	95861707	95862894	intergenic	Ensembl
mouselincRNA0499	2.68592	0.00867944	up	0.0448288	chr14	+	75853570	75864395	intergenic	lincRNA
Ccdc90b	2.0567	0.00154105	up	0.0414152	chr7	+	92561148	92564720	exon sense-overlapping	Ensembl
Ccdc90b	2.0567	0.00154105	up	0.0414152	chr7	+	92561148	92564720	exon sense-overlapping	Ensembl
Micu1	2.12979	0.0184262	up	0.0588201	chr10	+	59702562	59744896	exon sense-overlapping	Ensembl
Pmepa1	2.06421	0.0102155	up	0.0467766	chr2	-	173228210	173234722	exon sense-overlapping	Ensembl
XLOC_005831	2.89892	0.0201746	up	0.06163	chr12	-	110012592	110013771	intergenic	Alexander et al 2013
Zfp513	2.43348	0.000835481	up	0.0414152	chr5	-	31199499	31200761	exon sense-overlapping	Ensembl
Zfp513	2.43348	0.000835481	up	0.0414152	chr5	-	31199499	31200761	exon sense-overlapping	Ensembl
AK016877	2.66493	0.00176636	up	0.0414152	chr17	-	86915620	86917260	bidirectional	Genbank
Xpo7	2.74612	0.0137819	up	0.0516132	chr14	-	70701811	70708035	exon sense-overlapping	UCSC_knowngene
Msh2	3.07886	0.0105414	up	0.0471826	chr17	+	87672560	87709408	exon sense-overlapping	Ensembl
9330175E14Rik	2.09564	0.0378428	up	0.0891007	chr8	-	94422898	94434157	intergenic	Ensembl
XLOC_019299	2.32973	0.00657102	up	0.0427316	chr5	-	109548043	109553975	intergenic	Alexander et al 2013
humanlincRNA0305	2.11025	0.00791179	up	0.0441093	chr19	-	44659386	44668436	intergenic	lincRNA
XLOC_022770	2.39323	0.0059249	up	0.0420517	chr7	-	59414225	59415346	intergenic	Alexander et al 2013
Tgfb1i1	2.14243	0.00102571	up	0.0414152	chr7	+	128248017	128253711	exon sense-overlapping	Ensembl
Gm21976	2.20828	0.0263648	up	0.0711701	chr13	+	98279886	98307154	intergenic	Ensembl
Ankrd29	2.7832	0.00763417	up	0.0437735	chr18	-	12252364	12271697	exon sense-overlapping	Ensembl
Cmtr1	2.32467	0.00287565	up	0.0414152	chr17	+	29678878	29690407	exon sense-overlapping	Ensembl
Gm16036	2.49892	0.0215184	up	0.063715	chr5	-	141595984	141616002	intronic antisense	Ensembl
AK020238	2.21608	0.00401469	up	0.0414152	chrX	+	11493925	11494280	intergenic	Genbank
AK156794	2.95504	0.0126459	up	0.0499658	chr4	+	132507979	132509517	intronic antisense	Genbank
4930412C18Rik	2.37179	0.0244904	up	0.0682078	chr4	+	9770584	9823411	intergenic	RefSeq
Otub2	4.09372	0.00862313	up	0.0446823	chr12	+	103376893	103406350	exon sense-overlapping	RefSeq
Otub2	4.09372	0.00862313	up	0.0446823	chr12	+	103376893	103406350	exon sense-overlapping	RefSeq
AK085185	2.48151	0.0322489	up	0.0803462	chr18	+	80469736	80470622	bidirectional	Genbank
Sgip1	2.24184	0.0181744	up	0.0584855	chr4	+	102759221	102883347	exon sense-overlapping	Ensembl
AK158525	5.29631	0.0072091	up	0.0433052	chr7	+	36695437	36696353	intergenic	Genbank
Bmi1	2.16624	0.00818886	up	0.0442613	chr2	+	18677279	18682365	exon sense-overlapping	Ensembl
Miat	2.17184	0.0424877	up	0.09576	chr5	-	112220924	112228948	intergenic	UCSC_knowngene
Kcnd1	2.33124	0.0120217	up	0.0490187	chrX	+	7822306	7823267	intergenic	Ensembl
Gm5976	2.26589	0.00255392	up	0.0414152	chr1	-	52503233	52504229	intergenic	Ensembl
Gm15864	2.02551	0.00330476	up	0.0414152	chr6	-	82050452	82052581	intronic antisense	Ensembl
Olfr1078-ps1	2.00206	0.0022025	up	0.0414152	chr2	-	86528890	86530427	intergenic	Ensembl
BC062254	3.32998	0.00102844	up	0.0414152	chr18	+	90579824	90589584	intergenic	UCSC_knowngene
H2-Eb1	2.16076	0.00185148	up	0.0414152	chr17	+	34264831	34316674	exon sense-overlapping	UCSC_knowngene
H2-Eb1	2.16076	0.00185148	up	0.0414152	chr17	+	34264831	34316674	exon sense-overlapping	UCSC_knowngene
Gm10804	2.02553	0.00960476	up	0.0459053	chr2	+	93468438	93468675	intergenic	Ensembl
4930431P03Rik	2.16275	0.0359104	up	0.086021	chr14	-	44955216	44961307	intergenic	Ensembl
Gm13523	2.04166	0.0153058	up	0.0540376	chr2	-	32873754	32876001	bidirectional	Ensembl
Mir191	2.60232	0.00269629	up	0.0414152	chr9	+	108568318	108568392	bidirectional	RefSeq
Necab3	2.13358	0.00100588	up	0.0414152	chr2	-	154554289	154558852	exon sense-overlapping	Ensembl
Mtag2	2.80428	0.0399515	up	0.0922166	chr7	+	45366162	45367948	natural antisense	RefSeq
AK033527	2.0058	0.00619507	up	0.0421757	chrX	-	134532946	134535481	intergenic	Genbank
Rbakdn	2.03638	0.00896954	up	0.0451903	chr5	-	143164778	143165751	intergenic	RefSeq
XLOC_024524	2.07926	0.00518375	up	0.0416276	chr8	-	88519578	88521154	bidirectional	Alexander et al 2013
AK086312	2.50867	0.00867908	up	0.0448288	chr2	-	76828879	76829790	exon sense-overlapping	UCSC_knowngene
Myl12b	2.13582	0.00210281	up	0.0414152	chr17	-	70974270	70975966	exon sense-overlapping	Ensembl
Birc7	3.00382	0.00256638	up	0.0414152	chr2	+	180929022	180934007	exon sense-overlapping	Ensembl
Prdm2	2.56623	0.0239733	up	0.0674409	chr4	-	143179344	143212995	exon sense-overlapping	Ensembl
Prdm2	2.56623	0.0239733	up	0.0674409	chr4	-	143179344	143212995	exon sense-overlapping	Ensembl
BM461091	2.73843	0.00153189	up	0.0414152	chr9	+	98954943	98955495	intergenic	Genbank
Pddc1	2.1611	0.0237292	up	0.0670277	chr7	-	141409330	141410880	exon sense-overlapping	UCSC_knowngene
Spata3	4.88079	0.0012288	up	0.0414152	chr1	+	86016815	86024669	exon sense-overlapping	Ensembl
Spata3	4.88079	0.0012288	up	0.0414152	chr1	+	86016815	86024669	exon sense-overlapping	Ensembl
Spata3	4.88079	0.0012288	up	0.0414152	chr1	+	86016815	86024669	exon sense-overlapping	Ensembl
AK036733	2.63667	0.00614808	up	0.0421757	chr5	-	31569594	31571397	intergenic	UCSC_knowngene
Gm11618	12.4574	0.00069107	up	0.0414152	chr11	+	101352235	101353139	intergenic	Ensembl
uc.424	4.23678	0.0150341	up	0.0535925	chr18	+	13809987	13810202	intronic antisense	UCR
humanlincRNA1545	2.19434	0.0282006	up	0.0739389	chr5	-	53945480	53984115	intergenic	lincRNA
Mtap	2.28989	0.0131202	up	0.0506476	chr4	+	89176373	89179474	exon sense-overlapping	Ensembl
uc.347	2.35933	0.0061545	up	0.0421757	chr14	-	97560422	97560631	intergenic	UCR
XLOC_006480	2.95429	0.0011854	up	0.0414152	chr13	-	22630461	22632757	intergenic	Alexander et al 2013
DQ694250	2.31357	0.00163364	up	0.0414152	chr5	-	114847648	114847738	intergenic	UCSC_knowngene
Gm13293	2.02228	0.0154019	up	0.0541647	chr2	+	11339488	11342612	intergenic	Ensembl
AK042495	2.1837	0.00163412	up	0.0414152	chr2	+	119105823	119106481	intergenic	Genbank
4933423P22Rik	2.45657	0.00531453	up	0.0416276	chr2	+	90479249	90488425	intronic antisense	Ensembl
AK137918	2.2673	0.0115468	up	0.0484966	chr17	+	52314627	52317044	intergenic	Genbank
DQ687352	2.1796	0.00780634	up	0.0440135	chr15	-	78665633	78665755	intergenic	UCSC_knowngene
Ap2m1	3.11546	0.0150391	up	0.0535925	chr16	+	20540622	20541996	exon sense-overlapping	Ensembl
Kcnd3	2.8057	0.0110476	up	0.0477598	chr3	+	105452572	105667589	exon sense-overlapping	Ensembl
Kcnd3	2.8057	0.0110476	up	0.0477598	chr3	+	105452572	105667589	exon sense-overlapping	Ensembl
XLOC_010904	2.49674	0.00304594	up	0.0414152	chr17	-	56551291	56559791	intergenic	Alexander et al 2013
Gm12125	2.34408	0.00607647	up	0.0421263	chr11	+	35996053	35996789	intergenic	Ensembl
Asb11	2.0976	0.0160004	up	0.0551087	chrX	+	164437009	164446997	exon sense-overlapping	Ensembl
AK080458	2.59311	0.0205234	up	0.0621337	chr13	-	23534344	23535171	bidirectional	Genbank
Efemp1	2.37901	0.00939794	up	0.0457558	chr11	+	28853243	28921526	exon sense-overlapping	Ensembl
Six3os1	2.18561	0.00329647	up	0.0414152	chr17	-	85612872	85618275	intergenic	Ensembl
DQ711323	2.3221	0.00665553	up	0.0428766	chr17	+	27337282	27337353	intergenic	UCSC_knowngene
9330102E08Rik	4.16538	0.00160884	up	0.0414152	chr6	-	128169699	128183803	intergenic	RefSeq
Gm8202	2.08971	0.0298612	up	0.0764535	chrX	-	144236902	144237212	intergenic	Ensembl
Strn4	2.1537	0.00364245	up	0.0414152	chr7	+	16836227	16840931	exon sense-overlapping	Ensembl
Strn4	2.1537	0.00364245	up	0.0414152	chr7	+	16836227	16840931	exon sense-overlapping	Ensembl
Gm23776	2.54734	0.00437914	up	0.0414152	chr10	+	95603791	95604116	intergenic	Ensembl
AK137295	2.02923	0.00806817	up	0.0441949	chr1_GL456212_random	+	146062	148840	intergenic	Genbank
AK015033	2.14533	0.0203448	up	0.0618194	chr18	+	34954047	34955930	natural antisense	Genbank
Gm8061	2.02989	0.00305405	up	0.0414152	chrX	+	139358467	139359257	intergenic	Ensembl
XLOC_016490	2.04677	0.0058024	up	0.0418559	chr4	+	49597981	49599996	bidirectional	Alexander et al 2013
Tcrb	2.16891	0.0337325	up	0.0826656	chr6	+	41533872	41538592	intergenic	UCSC_knowngene
AK089189	2.43338	0.00485398	up	0.0414152	chr13	-	104627951	104629721	intergenic	Genbank
Rsg1	2.62541	0.008418	up	0.0445582	chr4	+	141214444	141218674	exon sense-overlapping	Ensembl
Gm26541	2.27696	0.00385204	up	0.0414152	chr10	+	80681837	80687176	natural antisense	Ensembl
humanlincRNA1953	2.13981	0.0212752	up	0.0633264	chr10	+	26151089	26186232	intergenic	lincRNA
Fxyd7	2.42327	0.0282011	up	0.0739389	chr7	-	31042514	31051454	exon sense-overlapping	UCSC_knowngene
DQ697623	2.19507	0.0140562	up	0.0520005	chr18	-	67057960	67058041	intergenic	UCSC_knowngene
Gm14806	2.38461	0.00494854	up	0.0414152	chrX	-	95380370	95382480	intergenic	Ensembl
AK040253	2.98443	0.00132843	up	0.0414152	chr8	-	22807686	22808544	intergenic	Genbank
AK218396	2.03994	0.0237229	up	0.0670255	chr4	-	102882859	102883054	intronic antisense	UCSC_knowngene
humanlincRNA0024	2.03243	0.0296723	up	0.076079	chr4	-	124035316	124035737	intergenic	lincRNA
uc.362	2.26074	0.00748705	up	0.0436236	chr12	+	49484157	49484396	intergenic	UCR
Vps18	2.00018	0.00529348	up	0.0416276	chr2	+	119288786	119298326	exon sense-overlapping	Ensembl
Rspo1	2.44828	0.00702749	up	0.0431213	chr4	+	125007479	125008525	exon sense-overlapping	Ensembl
Pid1	2.0063	0.0212216	up	0.0632632	chr1	-	84037925	84053253	exon sense-overlapping	Ensembl
Pex1	2.46989	0.015353	up	0.0540706	chr5	+	3609618	3618117	exon sense-overlapping	Ensembl
humanlincRNA0965	2.21439	0.00434154	up	0.0414152	chr18	+	83909923	83987935	intergenic	lincRNA
Prg3	2.71152	0.00798192	up	0.0441889	chr2	+	84988214	84993787	exon sense-overlapping	Ensembl
humanlincRNA1992	2.72561	0.00559522	up	0.0417463	chr17	+	8225261	8234412	intergenic	lincRNA
Mbd6	2.26927	0.00448784	up	0.0414152	chr10	-	127281955	127285900	exon sense-overlapping	Ensembl
Mbd6	2.26927	0.00448784	up	0.0414152	chr10	-	127281955	127285900	natural antisense	Ensembl
Mbd6	2.26927	0.00448784	up	0.0414152	chr10	-	127281955	127285900	natural antisense	Ensembl
Mbd6	2.26927	0.00448784	up	0.0414152	chr10	-	127281955	127285900	natural antisense	Ensembl
DQ704419	2.04321	0.0167232	up	0.0561346	chr7	+	69912958	69913021	intergenic	UCSC_knowngene
Rps27	2.02063	0.0177882	up	0.0578738	chr3	-	90212666	90213648	exon sense-overlapping	RefSeq
1700125H03Rik	3.21099	0.0207618	up	0.0624768	chr8	+	68368458	68375710	intronic antisense	RefSeq
Ptbp3	2.28287	0.00539171	up	0.0416334	chr4	-	59481447	59549252	exon sense-overlapping	Ensembl
Ptbp3	2.28287	0.00539171	up	0.0416334	chr4	-	59481447	59549252	exon sense-overlapping	Ensembl
Gm12256	2.08029	0.00298751	up	0.0414152	chr11	+	58889709	58891548	natural antisense	Ensembl
AK082764	2.20529	0.012091	up	0.0491294	chr8	+	36156009	36161034	intergenic	UCSC_knowngene
XLOC_023468	2.97093	0.00784804	up	0.0440461	chr8	+	5478917	5480482	intergenic	Alexander et al 2013
mouselincRNA0996	2.76066	0.00428076	up	0.0414152	chr3	-	52495071	52511571	intergenic	lincRNA
humanlincRNA1635	2.01572	0.00746386	up	0.043612	chr3	+	123239036	123258082	intergenic	lincRNA
Npat	2.20223	0.00264045	up	0.0414152	chr9	+	53563533	53567210	exon sense-overlapping	Ensembl
Rai1	2.0116	0.025699	up	0.0701579	chr11	+	60105012	60199197	exon sense-overlapping	Ensembl
Rai1	2.0116	0.025699	up	0.0701579	chr11	+	60105012	60199197	natural antisense	Ensembl
D6Ertd474e	2.10196	0.00531754	up	0.0416276	chr6	+	143245887	143249112	intergenic	Ensembl
Socs2	2.11825	0.0315493	up	0.0793117	chr10	-	95385361	95413109	exon sense-overlapping	UCSC_knowngene
XLOC_000596	2.04095	0.00788072	up	0.0440849	chr1	-	4771116	4772158	intergenic	Lei Sun et al 2012
Cenpf	2.08147	0.00636822	up	0.0424323	chr1	-	189683825	189688035	exon sense-overlapping	Ensembl
4930483O08Rik	3.61366	0.0228939	up	0.0657448	chr7	+	133128250	133142457	intergenic	RefSeq
AK083635	2.01481	0.021901	up	0.064251	chr13	-	92864338	92865211	intergenic	Genbank
Gm15038	2.12568	0.00329552	up	0.0414152	chrX	+	136998041	136998337	intronic antisense	Ensembl
Trabd	2.01352	0.00633384	up	0.0423272	chr15	+	89082528	89087071	exon sense-overlapping	Ensembl
Idh2	3.25448	0.00327118	up	0.0414152	chr7	-	80094849	80115332	exon sense-overlapping	Ensembl
AK157160	3.09157	0.00846153	up	0.0445795	chr17	+	54051776	54054709	intergenic	Genbank
Gm3191	2.12454	0.0326886	up	0.0810421	chr12	+	106459149	106459495	intergenic	Ensembl
Kank3	2.53049	0.00605838	up	0.0421263	chr17	+	33810528	33822158	exon sense-overlapping	Ensembl
XLOC_026726	2.40152	0.00352561	up	0.0414152	chrX	+	135965807	135968082	intergenic	Alexander et al 2013
humanlincRNA2113	2.05047	0.00444364	up	0.0414152	chr6	+	32768793	32779932	intergenic	lincRNA
AK193901	2.59643	0.00422227	up	0.0414152	chr12	+	110582888	110583075	exon sense-overlapping	UCSC_knowngene
AK193901	2.59643	0.00422227	up	0.0414152	chr12	+	110582888	110583075	exon sense-overlapping	UCSC_knowngene
Gm12140	2.03916	0.00723577	up	0.0433727	chr11	+	41378077	41378621	intergenic	Ensembl
DQ704134	2.14445	0.00499741	up	0.041495	chr14	+	24082677	24082743	intergenic	UCSC_knowngene
DQ550713	3.31961	0.000793042	up	0.0414152	chr10	+	75860472	75860857	bidirectional	UCSC_knowngene
AK137892	2.09219	0.00553797	up	0.041729	chr17	+	34632951	34635138	intergenic	Genbank
mouselincRNA0322	2.55595	0.00728062	up	0.0434473	chr12	+	69501825	69502415	intergenic	lincRNA
AK029733	2.08782	0.00517167	up	0.0416276	chr9	-	31278020	31280992	intergenic	Genbank
AK076573	2.5237	0.00699767	up	0.0431213	chr2	+	133149001	133150686	intergenic	Genbank
Cep128	2.64232	0.0155092	up	0.0543403	chr12	-	91340060	91384409	exon sense-overlapping	Ensembl
Rnf181	3.00187	0.0055528	up	0.041729	chr6	-	72359871	72362360	exon sense-overlapping	Ensembl
XLOC_007382	2.12875	0.00929553	up	0.0456384	chr14	+	99687018	99688949	intergenic	Alexander et al 2013
Gm12363	2.06238	0.00267232	up	0.0414152	chr4	+	34842984	34843652	intronic antisense	Ensembl
Vegfc	2.24664	0.0293064	up	0.0755605	chr8	+	54077531	54186454	exon sense-overlapping	UCSC_knowngene
Cyp2b10	2.17315	0.0360986	up	0.0862994	chr7	+	25916765	25917430	exon sense-overlapping	Ensembl
Gm20495	2.80064	0.0268035	up	0.0719335	chr17	-	36182195	36182430	intergenic	Ensembl
AK144767	2.56221	0.0123419	up	0.0496065	chr2	+	102955346	102969740	intergenic	Genbank
Srcin1	2.69054	0.0106772	up	0.0473138	chr11	-	97551889	97575226	exon sense-overlapping	Ensembl
AK076878	2.06269	0.00289442	up	0.0414152	chr17	+	27398162	27399200	intergenic	Genbank
Gm4473	2.66469	0.00542558	up	0.0416334	chr10	+	120899156	120901888	bidirectional	Ensembl
uc.453	3.72981	0.00553872	up	0.041729	chr7	-	24948975	24949300	intergenic	UCR
mKIAA1673	2.39654	0.000811659	up	0.0414152	chr11	+	31932078	31935057	intergenic	UCSC_knowngene
1810012K16Rik	2.00251	0.0137262	up	0.051497	chr8	+	22398720	22399591	bidirectional	RefSeq
Gm12465	2.45961	0.0150047	up	0.0535736	chr4	-	52077167	52077467	intergenic	Ensembl
Pla2g3	3.18926	0.0153378	up	0.0540539	chr11	+	3488989	3494163	exon sense-overlapping	Ensembl
uc.358	2.18713	0.0273773	up	0.0726939	chr12	-	46021007	46021233	intergenic	UCR
Gcsh	2.10834	0.00187731	up	0.0414152	chr8	-	116983835	116991361	exon sense-overlapping	Ensembl
AK139611	2.6217	0.00736466	up	0.0434473	chr14	+	105191090	105201309	intergenic	UCSC_knowngene
DQ723438	3.25691	0.00611473	up	0.0421757	chr18	-	67060349	67060416	intergenic	UCSC_knowngene
Itgb1bp2	2.13322	0.00218708	up	0.0414152	chrX	+	101452110	101453144	exon sense-overlapping	Ensembl
DQ727057	2.92924	0.0113222	up	0.0481694	chr17	+	66212578	66212641	intergenic	UCSC_knowngene
Patz1	3.18596	0.00537735	up	0.0416334	chr11	+	3288873	3290192	intergenic	Ensembl
AK079943	2.40854	0.00876786	up	0.0448849	chr7	+	6156515	6157606	bidirectional	Genbank
6530401F13Rik	2.60962	0.00453736	up	0.0414152	chr12	+	81532967	81557458	bidirectional	Ensembl
Miip	3.36791	0.00473251	up	0.0414152	chr4	-	147865654	147868719	exon sense-overlapping	UCSC_knowngene
4930430J20Rik	5.22803	0.0107386	up	0.0473778	chr4	-	107827895	107830844	intronic antisense	Ensembl
1700028P15Rik	2.44746	0.0056656	up	0.0417501	chr2	-	171958188	171962824	intergenic	UCSC_knowngene
AK137535	2.23306	0.00323273	up	0.0414152	chr2	-	127331423	127335440	bidirectional	Genbank
AK018156	2.13855	0.0239564	up	0.067422	chr4	-	142598440	143074837	intergenic	UCSC_knowngene
AK083522	2.58621	0.0143256	up	0.052439	chr2	+	167633249	167634269	intergenic	Genbank
Dennd5a	2.47202	0.0326325	up	0.0809703	chr7	-	109907404	109920650	exon sense-overlapping	Ensembl
Vmn1r-ps29	2.09333	0.00266013	up	0.0414152	chr6	+	89997611	90004589	intergenic	Ensembl
Vmn1r-ps127	2.28325	0.00162285	up	0.0414152	chr13	+	23104295	23104773	intergenic	Ensembl
DQ722658	2.14325	0.00633468	up	0.0423272	chr12	+	98447251	98447316	intronic antisense	UCSC_knowngene
AK042594	2.23677	0.00497783	up	0.0414607	chr2	-	129197251	129199194	natural antisense	Genbank
AK042594	2.23677	0.00497783	up	0.0414607	chr2	-	129197251	129199194	natural antisense	Genbank
Fam115c	2.45814	0.00247243	up	0.0414152	chr6	-	42626409	42629440	exon sense-overlapping	Ensembl
humanlincRNA1627	2.58516	0.00690391	up	0.0430552	chr3	-	130648127	130674324	intergenic	lincRNA
XLOC_019767	3.23133	0.0045936	up	0.0414152	chr6	+	34902392	34917656	intronic antisense	Alexander et al 2013
AK081795	2.74876	0.000686642	up	0.0414152	chr7	+	76000823	76002880	intergenic	Genbank
AK030990	2.14839	0.0278448	up	0.0733749	chr15	-	63320974	63323629	intergenic	Genbank
1700040I03Rik	3.3624	0.00360236	up	0.0414152	chr6	-	85447637	85448045	exon sense-overlapping	UCSC_knowngene
1700040I03Rik	3.3624	0.00360236	up	0.0414152	chr6	-	85447637	85448045	exon sense-overlapping	UCSC_knowngene
Slc22a23	2.29557	0.014828	up	0.0532648	chr13	-	34204019	34344595	exon sense-overlapping	Ensembl
Pter	2.18439	0.0169085	up	0.0563822	chr2	+	12924061	12980529	exon sense-overlapping	Ensembl
XLOC_019299	2.22668	0.00655142	up	0.0426774	chr5	-	109550403	109554163	intergenic	Alexander et al 2013
Amotl2	3.02429	0.00125751	up	0.0414152	chr9	+	102717667	102733418	exon sense-overlapping	Ensembl
uc.400	2.57224	0.01825	up	0.0585648	chr8	-	89465250	89465456	intergenic	UCR
AK006912	4.82518	0.000599778	up	0.0414152	chr2	-	172468445	172468929	natural antisense	Genbank
Gm1604b	2.20932	0.0374761	up	0.0884397	chr17	-	7982523	8101228	intergenic	UCSC_knowngene
Slc39a3	3.32982	0.00876094	up	0.0448849	chr10	-	81033882	81037250	exon sense-overlapping	Ensembl
Gm8084	2.01788	0.0259482	up	0.0704862	chr1	-	107191474	107193557	intergenic	Ensembl
humanlincRNA1151	3.58941	0.0226682	up	0.0654476	chr2	-	49403772	49415175	intergenic	lincRNA
XLOC_013860	2.0563	0.00824794	up	0.0443479	chr2	-	20653809	20669003	intronic antisense	Alexander et al 2013
XLOC_013860	2.0563	0.00824794	up	0.0443479	chr2	-	20653809	20669003	intronic antisense	Alexander et al 2013
XLOC_013860	2.0563	0.00824794	up	0.0443479	chr2	-	20653809	20669003	intronic antisense	Alexander et al 2013
XLOC_013860	2.0563	0.00824794	up	0.0443479	chr2	-	20653809	20669003	intronic antisense	Alexander et al 2013
XLOC_013860	2.0563	0.00824794	up	0.0443479	chr2	-	20653809	20669003	intronic antisense	Alexander et al 2013
Ppara	2.38541	0.0168847	up	0.0563634	chr15	+	85735638	85777727	exon sense-overlapping	Ensembl
Eif1	4.27807	0.0111224	up	0.0479059	chr11	+	100320517	100321349	exon sense-overlapping	Ensembl
AK157997	2.20356	0.00860665	up	0.0446735	chr14	-	98806459	98809093	intergenic	Genbank
Cct8	2.06662	0.00224948	up	0.0414152	chr16	-	87483987	87495788	exon sense-overlapping	Ensembl
Gm26694	2.06201	0.0148391	up	0.0532648	chr17	+	25794893	25964784	natural antisense	Ensembl
Gm26694	2.06201	0.0148391	up	0.0532648	chr17	+	25794893	25964784	natural antisense	Ensembl
mouselincRNA0528	2.33847	0.0420627	up	0.095202	chr15	+	12196678	12196990	intergenic	lincRNA
Tes	2.35374	0.00240011	up	0.0414152	chr6	+	17065191	17088867	exon sense-overlapping	Ensembl
XLOC_001507	3.07631	0.0024603	up	0.0414152	chr1	-	191992196	191993364	intergenic	Alexander et al 2013
humanlincRNA2404	3.59091	0.00818559	up	0.0442613	chrX	+	15219029	15231247	intergenic	lincRNA
AK051525	3.82766	0.00253921	up	0.0414152	chr4	-	20111085	20115355	intergenic	Genbank
2810001G20Rik	2.55712	0.00242771	up	0.0414152	chr11	+	64079483	64083259	bidirectional	RefSeq
AK154309	3.1677	0.00433688	up	0.0414152	chr9	-	42251594	42254440	exon sense-overlapping	UCSC_knowngene
Gabrg2	3.73513	0.00193635	up	0.0414152	chr11	-	41911710	41916623	exon sense-overlapping	Ensembl
Gabrg2	3.73513	0.00193635	up	0.0414152	chr11	-	41911710	41916623	exon sense-overlapping	Ensembl
F630028O10Rik	2.03983	0.0462833	up	0.101295	chrX	+	96239965	96243636	intergenic	Ensembl
AK030229	2.45338	0.0104572	up	0.0470251	chr10	+	68313007	68326978	intergenic	Genbank
Fbxl5	6.80304	0.000523509	up	0.0414152	chr5	-	43762311	43782118	exon sense-overlapping	Ensembl
Fbxl5	6.80304	0.000523509	up	0.0414152	chr5	-	43762311	43782118	exon sense-overlapping	Ensembl
Mapkapk3	2.10586	0.038074	up	0.0894521	chr9	-	107261877	107263764	exon sense-overlapping	UCSC_knowngene
Grrp1	2.49777	0.00367971	up	0.0414152	chr4	-	134251705	134253023	exon sense-overlapping	Ensembl
AK155494	2.21701	0.00728608	up	0.0434473	chr11	+	120573830	120575207	bidirectional	Genbank
Srprb	5.31803	0.00172336	up	0.0414152	chr9	-	103190400	103192349	exon sense-overlapping	UCSC_knowngene
Lmna	2.61242	0.00502656	up	0.041495	chr3	-	88481845	88503337	exon sense-overlapping	Ensembl
Lmna	2.61242	0.00502656	up	0.041495	chr3	-	88481845	88503337	exon sense-overlapping	Ensembl
Lmna	2.61242	0.00502656	up	0.041495	chr3	-	88481845	88503337	exon sense-overlapping	Ensembl
mouselincRNA1300	5.28266	0.00451429	up	0.0414152	chr6	+	88924009	88934409	intergenic	lincRNA
4932441J04Rik	2.7929	0.0174482	up	0.0571916	chr5	-	57570083	57717919	bidirectional	RefSeq
4932441J04Rik	2.7929	0.0174482	up	0.0571916	chr5	-	57570083	57717919	bidirectional	RefSeq
AK020930	2.02136	0.00445118	up	0.0414152	chr8	-	128142569	128297471	intergenic	UCSC_knowngene
Scyl2	3.40144	0.0098759	up	0.0463334	chr10	-	89675643	89686263	exon sense-overlapping	Ensembl
Acaa1b	2.67959	0.0014851	up	0.0414152	chr9	-	119149334	119150063	exon sense-overlapping	Ensembl
mouselincRNA0309	2.08493	0.00440205	up	0.0414152	chr12	-	33965681	33974420	intergenic	lincRNA
AK018157	2.0867	0.0124743	up	0.0497358	chr18	+	36289935	36291716	intergenic	Genbank
Tap2	2.39413	0.00633651	up	0.0423272	chr17	+	34204566	34216318	exon sense-overlapping	Ensembl
AK017366	2.00729	0.00773767	up	0.0439018	chr14	+	54446317	54447861	intergenic	Genbank
Gm8941	2.30709	0.00209761	up	0.0414152	chr1	+	151136506	151137780	intergenic	Ensembl
Gm11985	3.01416	0.00577021	up	0.0418235	chr11	-	7183156	7188569	intergenic	RefSeq
Agpat2	2.071	0.0251292	up	0.069195	chr2	-	26593056	26604211	exon sense-overlapping	Ensembl
1300014I06Rik	2.05572	0.0213874	up	0.0634816	chr13	-	34627840	34652681	exon sense-overlapping	UCSC_knowngene
Gm16066	2.54038	0.00883057	up	0.0449213	chr19	-	3798614	3852419	natural antisense	Ensembl
Gm16066	2.54038	0.00883057	up	0.0449213	chr19	-	3798614	3852419	natural antisense	Ensembl
Gm6664	2.2329	0.00178222	up	0.0414152	chrX	+	55798271	55816903	intergenic	Ensembl
AK006636	2.21824	0.00455589	up	0.0414152	chr2	-	119896811	119898405	natural antisense	Genbank
AK006636	2.21824	0.00455589	up	0.0414152	chr2	-	119896811	119898405	natural antisense	Genbank
Gm23894	2.17353	0.049219	up	0.105673	chr18	+	43761150	43761463	intergenic	Ensembl
Tomm6os	2.04598	0.00141538	up	0.0414152	chr17	+	47687609	47691092	natural antisense	RefSeq
Fam217b	2.1038	0.00380991	up	0.0414152	chr2	+	178414581	178420290	exon sense-overlapping	Ensembl
Gm12293	3.10418	0.0022824	up	0.0414152	chr11	-	65169843	65170433	intergenic	Ensembl
DQ687176	2.41833	0.0179033	up	0.0580647	chr12	-	98416763	98416849	intergenic	UCSC_knowngene
mouselincRNA0158	2.82031	0.00255474	up	0.0414152	chr10	-	39289909	39296034	intergenic	lincRNA
Gm11956	2.08494	0.0147861	up	0.0532227	chr11	-	4230753	4231265	intergenic	Ensembl
Ywhaz	2.01132	0.00452408	up	0.0414152	chr15	-	36775044	36793519	exon sense-overlapping	Ensembl
Ywhaz	2.01132	0.00452408	up	0.0414152	chr15	-	36775044	36793519	exon sense-overlapping	Ensembl
Pkd1	2.24264	0.00130495	up	0.0414152	chr17	+	24576437	24596514	exon sense-overlapping	UCSC_knowngene
Pkd1	2.24264	0.00130495	up	0.0414152	chr17	+	24576437	24596514	natural antisense	UCSC_knowngene
Pkd1	2.24264	0.00130495	up	0.0414152	chr17	+	24576437	24596514	natural antisense	UCSC_knowngene
Tmem62	2.21269	0.00104496	up	0.0414152	chr2	+	120977016	121007852	exon sense-overlapping	Ensembl
Gria4	2.66147	0.0230113	up	0.0659193	chr9	-	4417892	4464484	exon sense-overlapping	UCSC_knowngene
Gria4	2.66147	0.0230113	up	0.0659193	chr9	-	4417892	4464484	exon sense-overlapping	UCSC_knowngene
Gm20659	2.00194	0.00102304	up	0.0414152	chr11	+	101971142	101971859	natural antisense	Ensembl
I730028E13Rik	2.88757	0.0168978	up	0.0563773	chr9	+	61138514	61145259	intergenic	RefSeq
Shank3	3.43985	0.0122983	up	0.0495206	chr15	+	89521102	89531708	exon sense-overlapping	UCSC_knowngene
4930511O05Rik	3.51281	0.00388646	up	0.0414152	chr13	+	27292615	27306032	intergenic	Ensembl
mouselincRNA1379	2.00987	0.00396693	up	0.0414152	chr7	-	67472821	67482912	intergenic	lincRNA
3010026O09Rik	2.47955	0.0136757	up	0.0513985	chr11	+	50174443	50178348	exon sense-overlapping	Ensembl
Gm26634	2.21966	0.0111082	up	0.0478906	chr15	-	78862955	78866889	intergenic	Ensembl
Ptprg	2.03426	0.00828319	up	0.044374	chr14	+	11553552	12238564	exon sense-overlapping	Ensembl
AK019720	2.37765	0.0156188	up	0.0544873	chr1	+	36011071	36011894	intergenic	Genbank
Itga10	2.21377	0.0374539	up	0.0883951	chr3	+	96657437	96663131	exon sense-overlapping	Ensembl
Nr2f6	2.12121	0.00977425	up	0.0461523	chr8	-	71374122	71381906	exon sense-overlapping	Ensembl
XLOC_013677	2.15816	0.0272834	up	0.0725565	chr2	+	168956249	168966897	bidirectional	Alexander et al 2013
Sppl3	2.31464	0.00347585	up	0.0414152	chr5	+	115094756	115098256	exon sense-overlapping	Ensembl
Tmtc1	2.0069	0.0283093	up	0.0740786	chr6	-	148245710	148441635	exon sense-overlapping	UCSC_knowngene
Dnal1	2.15267	0.00452998	up	0.0414152	chr12	+	84114389	84140795	exon sense-overlapping	Ensembl
Gm14135	2.22626	0.00828238	up	0.044374	chr2	+	149257276	149262145	intergenic	Ensembl
Gm5327	2.20081	0.00179493	up	0.0414152	chr7	+	32545758	32546763	intergenic	Ensembl
Ddit4l	2.09514	0.0270146	up	0.072254	chr3	+	137621611	137625399	exon sense-overlapping	Ensembl
DQ714074	2.83335	0.0167375	up	0.0561474	chr6	-	127795727	127795815	intergenic	UCSC_knowngene
Gm3764	2.40688	0.00489737	up	0.0414152	chr3	+	88224279	88229959	intergenic	Ensembl
AK014953	3.02403	0.0021859	up	0.0414152	chr5	-	103343973	103345107	intergenic	Genbank
Grik2	3.0459	0.00608066	up	0.0421263	chr10	-	49099842	49243036	exon sense-overlapping	Ensembl
Grik2	3.0459	0.00608066	up	0.0421263	chr10	-	49099842	49243036	exon sense-overlapping	Ensembl
Rpl10	2.11514	0.000723586	up	0.0414152	chrX	+	74271408	74273044	exon sense-overlapping	Ensembl
Ranbp1	2.64267	0.00405283	up	0.0414152	chr16	-	18244968	18248646	exon sense-overlapping	Ensembl
AK157357	2.32599	0.00302902	up	0.0414152	chr6	+	101913272	101915939	intergenic	Genbank
Ipw	3.30955	0.00547523	up	0.041729	chr7	-	59619157	59678878	intergenic	RefSeq
mouselincRNA1656	2.41119	0.0233079	up	0.0663359	chrX	+	142464907	142474907	intergenic	lincRNA
humanlincRNA2356	2.65336	0.00449448	up	0.0414152	chr4	-	64766894	64802754	intergenic	lincRNA
Gm26642	2.15248	0.0270302	up	0.0722811	chr1	+	135248560	135266443	natural antisense	Ensembl
Gm26642	2.15248	0.0270302	up	0.0722811	chr1	+	135248560	135266443	natural antisense	Ensembl
Gm26642	2.15248	0.0270302	up	0.0722811	chr1	+	135248560	135266443	natural antisense	Ensembl
Gm26642	2.15248	0.0270302	up	0.0722811	chr1	+	135248560	135266443	natural antisense	Ensembl
Mcph1	2.87237	0.00552583	up	0.041729	chr8	+	18595163	18712939	exon sense-overlapping	Ensembl
Ninl	2.29688	0.00165224	up	0.0414152	chr2	-	150952490	150953924	exon sense-overlapping	Ensembl
Olfr306-ps1	2.06785	0.00849172	up	0.0446267	chr7	-	86353091	86353719	intergenic	Ensembl
Poli	2.1072	0.00937565	up	0.0457441	chr18	-	70508686	70530268	exon sense-overlapping	Ensembl
Poli	2.1072	0.00937565	up	0.0457441	chr18	-	70508686	70530268	exon sense-overlapping	Ensembl
Gtpbp2	2.07933	0.00594957	up	0.0420517	chr17	+	46163317	46165188	exon sense-overlapping	Ensembl
Gtpbp2	2.07933	0.00594957	up	0.0420517	chr17	+	46163317	46165188	exon sense-overlapping	Ensembl
Gm24224	3.01089	0.00571835	up	0.0418235	chr7	-	79352487	79352745	intronic antisense	Ensembl
AK085645	2.27209	0.0065136	up	0.0426294	chr6	-	129410954	129412986	intronic antisense	Genbank
AK085645	2.27209	0.0065136	up	0.0426294	chr6	-	129410954	129412986	intronic antisense	Genbank
AK085645	2.27209	0.0065136	up	0.0426294	chr6	-	129410954	129412986	intronic antisense	Genbank
AK085645	2.27209	0.0065136	up	0.0426294	chr6	-	129410954	129412986	intronic antisense	Genbank
Shmt1	2.05639	0.0181957	up	0.0584855	chr11	-	60789143	60807021	exon sense-overlapping	Ensembl
AK036005	2.13306	0.00165479	up	0.0414152	chr2	+	122388507	122390339	intergenic	Genbank
Gm16432	2.15914	0.00260238	up	0.0414152	chr1	+	177991434	178172704	exon sense-overlapping	UCSC_knowngene
0610005C13Rik	2.66612	0.00353408	up	0.0414152	chr7	-	45570174	45575194	natural antisense	Ensembl
Cutc	2.0774	0.00538976	up	0.0416334	chr19	+	43764872	43768638	exon sense-overlapping	Ensembl
Cutc	2.0774	0.00538976	up	0.0416334	chr19	+	43764872	43768638	exon sense-overlapping	Ensembl
AK136884	2.01622	0.0473401	up	0.102889	chr11	-	77789973	77791250	intronic antisense	Genbank
Lgr4	2.13529	0.00112395	up	0.0414152	chr2	+	109975541	109997652	exon sense-overlapping	Ensembl
Pes1	2.09245	0.00220897	up	0.0414152	chr11	+	3964048	3976884	exon sense-overlapping	Ensembl
Kat2b-ps	2.5635	0.0191521	up	0.0601055	chr5	-	93390601	93393091	intergenic	Ensembl
Sval2	2.37589	0.00425576	up	0.0414152	chr6	+	41863339	41864289	exon sense-overlapping	Ensembl
Adamts8	2.43465	0.000829367	up	0.0414152	chr9	+	30943457	30963838	exon sense-overlapping	Ensembl
Coasy	2.41893	0.00820955	up	0.0442889	chr11	+	101083894	101085179	exon sense-overlapping	Ensembl
Gm13058	2.11655	0.0109936	up	0.0477361	chr4	-	143595061	143597611	intergenic	Ensembl
XLOC_012224	2.09775	0.008597	up	0.0446625	chr19	-	10470145	10471963	intergenic	Alexander et al 2013
Ppp5c	2.1969	0.00618049	up	0.0421757	chr7	-	17008613	17010146	exon sense-overlapping	Ensembl
Sart3	4.44997	0.0024367	up	0.0414152	chr5	-	113742445	113771649	exon sense-overlapping	UCSC_knowngene
AK080539	2.06051	0.00832509	up	0.0444133	chr9	-	91380518	91381402	intronic antisense	Genbank
Pisd	4.1559	0.00647728	up	0.0425207	chr5	-	32736321	32785639	exon sense-overlapping	Ensembl
AK076583	2.27156	0.000568431	up	0.0414152	chr2	-	32232781	32236382	natural antisense	UCSC_knowngene
AK076583	2.27156	0.000568431	up	0.0414152	chr2	-	32232781	32236382	natural antisense	UCSC_knowngene
Gm21944	3.0049	0.00763544	up	0.0437735	chr8	+	20876498	20889113	intergenic	RefSeq
humanlincRNA2126	2.13305	0.0149093	up	0.0533734	chr6	-	42412874	42431353	intergenic	lincRNA
Slc39a7	2.47108	0.00405843	up	0.0414152	chr17	-	34029845	34031028	exon sense-overlapping	Ensembl
Adamts17	2.32169	0.00819809	up	0.0442789	chr7	+	66839734	66969555	exon sense-overlapping	Ensembl
Slc9a1	2.91267	0.0135124	up	0.0511126	chr4	+	133419971	133422320	exon sense-overlapping	Ensembl
C230038L03Rik	2.36653	0.0333464	up	0.0821328	chr7	-	96947909	96951886	natural antisense	Ensembl
Gm13466	3.08954	0.00221769	up	0.0414152	chr2	+	45809471	45810470	intergenic	Ensembl
Tada2a	2.56348	0.00295933	up	0.0414152	chr11	-	84085430	84087512	exon sense-overlapping	Ensembl
AK182655	2.19813	0.0162219	up	0.0554429	chr19	+	4195065	4195423	exon sense-overlapping	UCSC_knowngene
AK182655	2.19813	0.0162219	up	0.0554429	chr19	+	4195065	4195423	natural antisense	UCSC_knowngene
humanlincRNA1145	2.24111	0.0252677	up	0.069405	chr2	+	45502676	45507628	intergenic	lincRNA
Bivm	2.22825	0.0189489	up	0.0598321	chr1	+	44118956	44126566	exon sense-overlapping	Ensembl
Gm16551	2.42614	0.0137183	up	0.051483	chr9	+	74848436	74852872	intergenic	RefSeq
Manea	2.15428	0.0383912	up	0.0899253	chr4	-	26328044	26340895	exon sense-overlapping	Ensembl
DQ566131	2.18356	0.0145228	up	0.0527134	chr2	-	151260289	151260464	intergenic	UCSC_knowngene
AK166541	2.64099	0.00360385	up	0.0414152	chrX	-	114331099	114332625	intergenic	Genbank
Gm14471	3.22952	0.00210107	up	0.0414152	chr2	-	30306066	30323986	natural antisense	Ensembl
humanlincRNA1411	2.48064	0.0257701	up	0.0702804	chr16	+	51051129	51053004	intergenic	lincRNA
4930448H16Rik	3.11955	0.00525479	up	0.0416276	chr5	+	143226991	143234748	intergenic	RefSeq
Gm14981	2.16858	0.0402669	up	0.0927369	chrX	-	132187315	132188258	intergenic	Ensembl
2610316D01Rik	3.03124	0.0100221	up	0.046616	chr3	-	45280439	45378260	bidirectional	Ensembl
2610316D01Rik	3.03124	0.0100221	up	0.046616	chr3	-	45280439	45378260	bidirectional	Ensembl
2610316D01Rik	3.03124	0.0100221	up	0.046616	chr3	-	45280439	45378260	bidirectional	Ensembl
2610316D01Rik	3.03124	0.0100221	up	0.046616	chr3	-	45280439	45378260	bidirectional	Ensembl
Tmem256	2.186	0.0246667	up	0.0685064	chr11	+	69838562	69839612	exon sense-overlapping	Ensembl
Spag7	10.7432	0.000909293	up	0.0414152	chr11	-	70664002	70669218	exon sense-overlapping	Ensembl
Spag7	10.7432	0.000909293	up	0.0414152	chr11	-	70664002	70669218	exon sense-overlapping	Ensembl
humanlincRNA0933	2.18517	0.00272831	up	0.0414152	chr18	+	30378020	30387047	intergenic	lincRNA
Cep164	2.8366	0.00646507	up	0.0425207	chr9	-	45770739	45772531	exon sense-overlapping	Ensembl
Ppie	2.12834	0.00782665	up	0.0440135	chr4	-	123127319	123136898	exon sense-overlapping	Ensembl
9930104L06Rik	4.08667	0.012856	up	0.0502988	chr4	+	124937061	124942610	exon sense-overlapping	Ensembl
AK019999	3.12973	0.00202133	up	0.0414152	chr12	-	107070898	107073454	intergenic	Genbank
Tmem143	2.17125	0.00508052	up	0.041495	chr7	+	45915997	45916975	exon sense-overlapping	Ensembl
Phf21a	2.04792	0.00344208	up	0.0414152	chr2	+	92348910	92356993	exon sense-overlapping	Ensembl
Phf21a	2.04792	0.00344208	up	0.0414152	chr2	+	92348910	92356993	exon sense-overlapping	Ensembl
Phf21a	2.04792	0.00344208	up	0.0414152	chr2	+	92348910	92356993	exon sense-overlapping	Ensembl
Gm26348	2.4945	0.00716234	up	0.0432409	chr1	+	10166538	10166778	intronic antisense	Ensembl
Gm12403	2.24377	0.0033916	up	0.0414152	chr4	+	41168653	41169604	intron sense-overlapping	Ensembl
DQ565635	2.25507	0.0126608	up	0.050001	chr2	-	151258037	151258116	intergenic	UCSC_knowngene
Abhd4	2.34351	0.00101481	up	0.0414152	chr14	+	54263168	54267042	exon sense-overlapping	UCSC_knowngene
Abhd4	2.34351	0.00101481	up	0.0414152	chr14	+	54263168	54267042	exon sense-overlapping	UCSC_knowngene
XLOC_006065	3.2164	0.00204074	up	0.0414152	chr13	+	35065331	35081434	intergenic	Alexander et al 2013
DQ713888	3.14269	0.00125105	up	0.0414152	chr17	-	27313129	27313194	intergenic	UCSC_knowngene
AK204918	2.51184	0.00195773	up	0.0414152	chr7	-	29855436	29855558	intergenic	UCSC_knowngene
uc.450	4.16163	0.00390903	up	0.0414152	chr7	+	36944931	36945142	intergenic	UCR
XLOC_010763	2.53268	0.00426131	up	0.0414152	chr17	-	36497317	36513280	intergenic	Alexander et al 2013
DQ557702	2.72647	0.00459075	up	0.0414152	chr9	-	67712934	67713003	intergenic	UCSC_knowngene
0610037P05Rik	2.30509	0.000925673	up	0.0414152	chr16	-	14299243	14317332	exon sense-overlapping	UCSC_knowngene
XLOC_015767	2.43861	0.000931401	up	0.0414152	chr3	-	55540413	55543383	intergenic	Alexander et al 2013
AK193268	3.03234	0.0136722	up	0.0513965	chr7	+	44900335	44900629	exon sense-overlapping	UCSC_knowngene
AK193268	3.03234	0.0136722	up	0.0513965	chr7	+	44900335	44900629	natural antisense	UCSC_knowngene
AK193268	3.03234	0.0136722	up	0.0513965	chr7	+	44900335	44900629	natural antisense	UCSC_knowngene
XLOC_008163	2.57247	0.00139782	up	0.0414152	chr15	+	80041999	80044894	intergenic	Alexander et al 2013
humanlincRNA1140	2.68256	0.00368658	up	0.0414152	chr2	+	43364761	43365200	intergenic	lincRNA
Rnmt	2.86689	0.0171375	up	0.056743	chr18	+	68318996	68324851	exon sense-overlapping	Ensembl
Rnmt	2.86689	0.0171375	up	0.056743	chr18	+	68318996	68324851	exon sense-overlapping	Ensembl
Gm15890	2.50678	0.00707559	up	0.0431213	chr8	-	94379236	94386972	intronic antisense	Ensembl
humanlincRNA1436	2.27649	0.00523399	up	0.0416276	chr9	+	99675301	99683052	intergenic	lincRNA
Micu3	2.19576	0.00303532	up	0.0414152	chr8	+	40357121	40375594	exon sense-overlapping	Ensembl
humanlincRNA1773	2.17401	0.0123689	up	0.0496163	chr18	-	55538589	55549375	intergenic	lincRNA
BC038648	2.18628	0.00907165	up	0.0453593	chr15	-	95747246	95751591	intergenic	UCSC_knowngene
AK135932	2.0754	0.0185977	up	0.0591193	chr1	+	17168404	17173103	intergenic	UCSC_knowngene
Megf8	2.36231	0.00265638	up	0.0414152	chr7	+	25345980	25365914	exon sense-overlapping	Ensembl
AK052807	2.37658	0.0142202	up	0.0522317	chr2	-	174089658	174093958	natural antisense	Genbank
AK052807	2.37658	0.0142202	up	0.0522317	chr2	-	174089658	174093958	natural antisense	Genbank
AK052807	2.37658	0.0142202	up	0.0522317	chr2	-	174089658	174093958	natural antisense	Genbank
AK052807	2.37658	0.0142202	up	0.0522317	chr2	-	174089658	174093958	natural antisense	Genbank
AK089279	2.67918	0.0201311	up	0.0615543	chr4	+	63409608	63411099	intergenic	Genbank
uc.233	2.02118	0.00422724	up	0.0414152	chr5	-	24490474	24490740	intronic antisense	UCR
D030018L15Rik	2.21366	0.0131954	up	0.0507803	chr15	-	96051615	96079427	intergenic	Ensembl
1700027H10Rik	2.21865	0.00417407	up	0.0414152	chr3	-	45416583	45439309	natural antisense	RefSeq
DQ719307	2.02195	0.0268572	up	0.0720332	chr8	-	93419753	93419830	intergenic	UCSC_knowngene
Imp4	2.16636	0.0220595	up	0.0645462	chr1	+	34440040	34444514	exon sense-overlapping	Ensembl
NR_006883	2.25943	0.0222407	up	0.0648076	chrX	+	37503843	37507806	intergenic	UCSC_knowngene
Gm13791	2.05949	0.00530483	up	0.0416276	chr2	-	92856166	92913663	intergenic	Ensembl
TCONS_00017418	7.0581	0.000716569	up	0.0414152	chr2	+	127521701	127525096	bidirectional	Alexander et al 2013
4930444F02Rik	2.64543	0.0195482	up	0.0607107	chr10	-	18818522	18831930	intergenic	UCSC_knowngene
Ankrd13a	2.12471	0.00559782	up	0.0417463	chr5	+	114795742	114806200	exon sense-overlapping	Ensembl
Mfap4	4.12165	0.00225138	up	0.0414152	chr11	+	61485515	61488900	exon sense-overlapping	Ensembl
Mfap4	4.12165	0.00225138	up	0.0414152	chr11	+	61485515	61488900	natural antisense	Ensembl
Gm15518	4.25334	0.00207975	up	0.0414152	chr16	-	49758575	49798870	natural antisense	Ensembl
1190007F08Rik	2.03212	0.00583222	up	0.0419221	chr4	-	154020469	154025621	exon sense-overlapping	UCSC_knowngene
1190007F08Rik	2.03212	0.00583222	up	0.0419221	chr4	-	154020469	154025621	exon sense-overlapping	UCSC_knowngene
1190007F08Rik	2.03212	0.00583222	up	0.0419221	chr4	-	154020469	154025621	natural antisense	UCSC_knowngene
March8	4.60314	0.00228627	up	0.0414152	chr6	+	116401582	116406356	exon sense-overlapping	Ensembl
Ppp1r26	3.06625	0.00348912	up	0.0414152	chr2	+	28446865	28450830	exon sense-overlapping	Ensembl
Gm15328	2.36051	0.0200965	up	0.0615542	chr18	+	16816406	16822783	intergenic	RefSeq
Cthrc1	2.70146	0.00103363	up	0.0414152	chr15	+	39084069	39087121	exon sense-overlapping	Ensembl
AK047500	4.30289	0.00496238	up	0.0414529	chr3	-	26332280	26333677	intergenic	Genbank
Gm15694	2.15336	0.00349036	up	0.0414152	chr16	-	31987177	31987460	intron sense-overlapping	Ensembl
AK079473	2.14018	0.00231593	up	0.0414152	chr8	-	126586293	126587514	intergenic	Genbank
XLOC_019517	2.26914	0.00597013	up	0.0420517	chr5	-	137282451	137285684	intergenic	Alexander et al 2013
humanlincRNA2282	2.15432	0.00968409	up	0.0460494	chr15	-	60616231	60646660	intergenic	lincRNA
Ccdc62	2.00923	0.0117286	up	0.0486989	chr5	+	123927417	123938388	exon sense-overlapping	Ensembl
Ccdc62	2.00923	0.0117286	up	0.0486989	chr5	+	123927417	123938388	exon sense-overlapping	Ensembl
Ncoa4	2.04152	0.000726411	up	0.0414152	chr14	+	32165588	32179855	exon sense-overlapping	Ensembl
D3Bwg0562e	3.03977	0.00490759	up	0.0414152	chr3	-	117321108	117360876	exon sense-overlapping	Ensembl
Cst3	2.16539	0.00368091	up	0.0414152	chr2	-	148872471	148875451	exon sense-overlapping	Ensembl
A230072E10Rik	2.98303	0.00243724	up	0.0414152	chrX	-	151293223	151299285	natural antisense	Ensembl
A230072E10Rik	2.98303	0.00243724	up	0.0414152	chrX	-	151293223	151299285	natural antisense	Ensembl
AK034606	2.09061	0.00435989	up	0.0414152	chr6	-	49215655	49217977	intergenic	Genbank
Rsph6a	2.16809	0.00312	up	0.0414152	chr7	+	19057394	19065568	exon sense-overlapping	Ensembl
Rsph6a	2.16809	0.00312	up	0.0414152	chr7	+	19057394	19065568	exon sense-overlapping	Ensembl
AK089799	2.86292	0.00349567	up	0.0414152	chr1	+	56531823	56533876	intergenic	Genbank
AK050776	2.02586	0.00398408	up	0.0414152	chr15	+	77343137	77345226	intergenic	Genbank
Gm6368	2.8131	0.015065	up	0.0536279	chrX	+	141980174	141982321	intergenic	Ensembl
Cyp20a1	2.13027	0.0037698	up	0.0414152	chr1	+	60343322	60388060	exon sense-overlapping	Ensembl
Mkln1os	2.15957	0.00958223	up	0.0459053	chr6	-	31383036	31398753	bidirectional	Ensembl
mouselincRNA0066	2.68767	0.0181851	up	0.0584855	chr1	-	90884691	90885062	intergenic	lincRNA
Mlxip	2.07595	0.00399141	up	0.0414152	chr5	+	123446038	123457929	exon sense-overlapping	Ensembl
Mlxip	2.07595	0.00399141	up	0.0414152	chr5	+	123446038	123457929	exon sense-overlapping	Ensembl
AK133625	2.30692	0.00362412	up	0.0414152	chr15	+	76542306	76544606	intergenic	Genbank
AK156427	10.5372	0.000804874	up	0.0414152	chr17	-	29652227	29658313	intergenic	UCSC_knowngene
Htra2	2.2064	0.00357771	up	0.0414152	chr6	-	83051485	83053837	exon sense-overlapping	Ensembl
Htra2	2.2064	0.00357771	up	0.0414152	chr6	-	83051485	83053837	natural antisense	Ensembl
Kif15	2.01107	0.00602793	up	0.0421263	chr9	+	122951080	122986651	exon sense-overlapping	UCSC_knowngene
Manba	2.12793	0.0254786	up	0.0698053	chr3	+	135485610	135555566	exon sense-overlapping	Ensembl
Gfra4	2.09126	0.00464619	up	0.0414152	chr2	-	131039639	131041511	exon sense-overlapping	Ensembl
Gfra4	2.09126	0.00464619	up	0.0414152	chr2	-	131039639	131041511	exon sense-overlapping	Ensembl
mouselincRNA0013	2.21201	0.00557873	up	0.041729	chr1	-	37009979	37016879	intergenic	lincRNA
Col4a1	2.25854	0.0154674	up	0.054288	chr8	-	11198422	11312826	exon sense-overlapping	UCSC_knowngene
2310031A07Rik	3.27956	0.00147473	up	0.0414152	chr11	-	46440361	46447248	natural antisense	Ensembl
Gm14144	2.0351	0.0166658	up	0.0560404	chr2	-	151264602	151278836	intergenic	Ensembl
Nudt6	2.11188	0.00757538	up	0.0436847	chr3	-	37404909	37420186	exon sense-overlapping	Ensembl
AK204212	2.32323	0.0124499	up	0.0496854	chr5	+	137528128	137528383	natural antisense	UCSC_knowngene
humanlincRNA0920	2.14851	0.0162799	up	0.0555026	chr18	+	17895615	17896043	intergenic	lincRNA
humanlincRNA0712	2.54686	0.0135466	up	0.0511346	chr12	-	71787943	71806317	intergenic	lincRNA
1700066O22Rik	2.17702	0.0012479	up	0.0414152	chr18	-	57504421	57533752	bidirectional	Ensembl
Baiap2l2	2.6276	0.00340282	up	0.0414152	chr15	-	79258195	79285442	exon sense-overlapping	Ensembl
C430002N11Rik	3.06534	0.0292164	up	0.075415	chr9	+	96765561	96774397	intergenic	RefSeq
Tmem135	3.73863	0.00171433	up	0.0414152	chr7	-	89156447	89404222	exon sense-overlapping	Ensembl
Uggt2	10.7085	0.000251587	up	0.0414152	chr14	-	118986192	119007225	exon sense-overlapping	Ensembl
Rbakdn	2.3018	0.00886925	up	0.0449618	chr5	-	143164778	143165751	intergenic	RefSeq
XLOC_012835	2.63809	0.0247085	up	0.0685585	chr2	+	38669297	38671105	intergenic	Alexander et al 2013
Aldoa	3.225	0.00385161	up	0.0414152	chr7	-	126795948	126798307	exon sense-overlapping	Ensembl
Aldoa	3.225	0.00385161	up	0.0414152	chr7	-	126795948	126798307	exon sense-overlapping	Ensembl
Stk4	2.12653	0.0133478	up	0.0509499	chr2	+	164081596	164096857	exon sense-overlapping	Ensembl
AK031221	2.27489	0.00618645	up	0.0421757	chr7	+	98905086	98908055	natural antisense	UCSC_knowngene
AK041697	2.04087	0.0025326	up	0.0414152	chr13	+	75783766	75785576	intergenic	Genbank
AK132472	2.04088	0.00247813	up	0.0414152	chr6	+	121137457	121140506	intergenic	Genbank
Gm13723	2.34225	0.00961622	up	0.0459053	chr2	-	86873483	86874802	intergenic	Ensembl
AK085967	2.69632	0.0105978	up	0.0472238	chr5	+	108434370	108436013	natural antisense	Genbank
Gm12420	2.11364	0.00484806	up	0.0414152	chr4	+	84697862	84698910	intergenic	Ensembl
humanlincRNA2090	2.55492	0.0221318	up	0.0646325	chr12	+	32457094	32532973	intergenic	lincRNA
Trafd1	3.07107	0.0023596	up	0.0414152	chr5	-	121371724	121378823	exon sense-overlapping	Ensembl
Trafd1	3.07107	0.0023596	up	0.0414152	chr5	-	121371724	121378823	exon sense-overlapping	Ensembl
5330439B14Rik	2.20057	0.00927113	up	0.0456204	chr6	+	142614594	142626462	natural antisense	RefSeq
5330439B14Rik	2.20057	0.00927113	up	0.0456204	chr6	+	142614594	142626462	natural antisense	RefSeq
5330439B14Rik	2.20057	0.00927113	up	0.0456204	chr6	+	142614594	142626462	natural antisense	RefSeq
5330439B14Rik	2.20057	0.00927113	up	0.0456204	chr6	+	142614594	142626462	natural antisense	RefSeq
Gm11379	2.11954	0.00195343	up	0.0414152	chr13	+	31797709	31800749	intergenic	Ensembl
Tada3	2.55619	0.0119352	up	0.0489563	chr6	-	113366915	113371142	exon sense-overlapping	Ensembl
Gm7580	3.18428	0.0153744	up	0.0541035	chr7	+	74392697	74411233	intronic antisense	Ensembl
Gm7580	3.18428	0.0153744	up	0.0541035	chr7	+	74392697	74411233	intronic antisense	Ensembl
uc.287	2.09727	0.00452716	up	0.0414152	chr14	-	22281543	22281800	intronic antisense	UCR
AK143933	2.83796	0.00434311	up	0.0414152	chr7	-	119607680	119642443	intronic antisense	UCSC_knowngene
AK146255	2.69034	0.0139894	up	0.051899	chr5	+	107725156	107727104	natural antisense	UCSC_knowngene
Gm5398	2.15034	0.00233983	up	0.0414152	chrX	-	77289831	77290815	intergenic	Ensembl
Fam120aos	2.36838	0.00191066	up	0.0414152	chr13	+	48968286	48972031	bidirectional	Ensembl
Gpn3	2.54837	0.00385661	up	0.0414152	chr5	+	122371875	122382841	exon sense-overlapping	Ensembl
Gpn3	2.54837	0.00385661	up	0.0414152	chr5	+	122371875	122382841	natural antisense	Ensembl
Dtna	2.60802	0.0116685	up	0.0486063	chr18	+	23497481	23659714	exon sense-overlapping	UCSC_knowngene
Dtna	2.60802	0.0116685	up	0.0486063	chr18	+	23497481	23659714	exon sense-overlapping	UCSC_knowngene
Gm17022	2.14468	0.0035083	up	0.0414152	chr8	+	13086516	13087428	intronic antisense	Ensembl
AK150078	2.47117	0.0290002	up	0.0750746	chr1	-	77143226	77146992	intergenic	Genbank
AK086245	2.13739	0.0269866	up	0.0722078	chr11	-	117095084	117097027	intergenic	UCSC_knowngene
5033403H07Rik	2.02054	0.0160383	up	0.0551848	chr5	-	52973011	52992292	intergenic	RefSeq
1700037C18Rik	3.85102	0.00412719	up	0.0414152	chr16	-	3895180	3907757	exon sense-overlapping	UCSC_knowngene
1700037C18Rik	3.85102	0.00412719	up	0.0414152	chr16	-	3895180	3907757	natural antisense	UCSC_knowngene
Rtca	3.4503	0.022731	up	0.0655514	chr3	-	116494150	116508024	exon sense-overlapping	Ensembl
4930548G14Rik	2.66694	0.00704078	up	0.0431213	chr15	+	46623304	46639858	intergenic	RefSeq
Ahnak	2.53904	0.0247737	up	0.0686654	chr19	+	8989283	9076919	exon sense-overlapping	UCSC_knowngene
Ahnak	2.53904	0.0247737	up	0.0686654	chr19	+	8989283	9076919	exon sense-overlapping	UCSC_knowngene
DQ706020	2.38051	0.00420013	up	0.0414152	chr15	-	59272361	59272440	intergenic	UCSC_knowngene
Gm20187	2.38128	0.00621414	up	0.0421882	chr12	-	27090236	27114995	intergenic	RefSeq
Dzank1	2.1196	0.0212784	up	0.0633264	chr2	-	144508822	144527364	exon sense-overlapping	Ensembl
Gm13727	2.15268	0.0258976	up	0.0704352	chr2	-	77879752	77881467	intergenic	Ensembl
humanlincRNA0167	2.79359	0.00192817	up	0.0414152	chr1	+	191519256	191519574	intergenic	lincRNA
Mogs	2.23046	0.00472646	up	0.0414152	chr6	+	83116515	83117423	exon sense-overlapping	Ensembl
mouselincRNA1294	2.43853	0.0155972	up	0.0544493	chr6	+	84360055	84371540	intergenic	lincRNA
Olfr113	2.38969	0.00707519	up	0.0431213	chr17	-	37574457	37575421	exon sense-overlapping	Ensembl
Gm15605	2.96553	0.00434371	up	0.0414152	chr6	-	83107746	83109054	natural antisense	Ensembl
Hist1h2aj	2.26253	0.0209173	up	0.0627825	chr13	-	21721441	21722131	natural antisense	Ensembl
XLOC_000691	2.18685	0.0128514	up	0.0502935	chr1	-	43932254	43933900	bidirectional	Lei Sun et al 2012
AK008877	2.24612	0.0139076	up	0.0517724	chr18	+	57954242	57955292	intergenic	Genbank
Gm11262	2.40292	0.00824638	up	0.0443479	chr4	+	78697651	78698928	intergenic	Ensembl
Sh2b3	2.14194	0.0364395	up	0.0868045	chr5	-	121815487	121836825	exon sense-overlapping	Ensembl
Gm16295	2.30865	0.0171742	up	0.0568139	chr9	+	118924872	118925777	intergenic	Ensembl
Hgd	2.91626	0.0118266	up	0.0488369	chr16	+	37580152	37632026	exon sense-overlapping	RefSeq
Gm13838	2.44215	0.00596834	up	0.0420517	chr5	-	116305681	116309360	intergenic	Ensembl
Robo4	2.01372	0.00213372	up	0.0414152	chr9	+	37401896	37414019	exon sense-overlapping	Ensembl
Rprl1	2.00205	0.0202502	up	0.0616719	chr6	-	69326936	69327174	intergenic	RefSeq
XLOC_007548	2.9442	0.00141244	up	0.0414152	chr14	-	33915843	33919607	intergenic	Alexander et al 2013
AB341123	2.36479	0.0127184	up	0.0500674	chr10	-	118267352	118267418	intergenic	UCSC_knowngene
Gm16958	3.1876	0.00400205	up	0.0414152	chr3	+	127161338	127167317	intergenic	Ensembl
Zfp414	2.71564	0.00210111	up	0.0414152	chr17	+	33629091	33631714	exon sense-overlapping	RefSeq
Fgfr3	2.35262	0.0071152	up	0.0431519	chr5	+	33723003	33732790	exon sense-overlapping	Ensembl
Fgfr3	2.35262	0.0071152	up	0.0431519	chr5	+	33723003	33732790	exon sense-overlapping	Ensembl
Fgfr3	2.35262	0.0071152	up	0.0431519	chr5	+	33723003	33732790	exon sense-overlapping	Ensembl
Fgfr3	2.35262	0.0071152	up	0.0431519	chr5	+	33723003	33732790	exon sense-overlapping	Ensembl
DQ556287	3.58436	0.00635127	up	0.0423624	chr2	+	92543347	92543428	intergenic	UCSC_knowngene
AK198904	2.17285	0.00309786	up	0.0414152	chr17	-	29332075	29332742	exon sense-overlapping	UCSC_knowngene
Zdhhc5	2.064	0.00392149	up	0.0414152	chr2	-	84711114	84714686	exon sense-overlapping	Ensembl
uc.327	2.70485	0.00679388	up	0.0430322	chr2	-	105719429	105719697	intron sense-overlapping	UCR
1190002F15Rik	3.08052	0.0331575	up	0.0818482	chr6	+	134929091	134951718	intergenic	RefSeq
Tmem41a	2.09002	0.00554313	up	0.041729	chr16	-	21934326	21947552	exon sense-overlapping	RefSeq
uc.346	2.85167	0.00156865	up	0.0414152	chr10	-	84755885	84756087	natural antisense	UCR
mouselincRNA0453	2.12565	0.00137416	up	0.0414152	chr13	+	113264550	113292131	intergenic	lincRNA
4930405D11Rik	2.02401	0.0450901	up	0.0996942	chr11	+	90883319	90895093	intergenic	Ensembl
Lin7b	2.24086	0.00569539	up	0.0418235	chr7	-	45369562	45370346	exon sense-overlapping	Ensembl
Gyg	3.39906	0.00143208	up	0.0414152	chr3	-	20122555	20123543	exon sense-overlapping	Ensembl
C130036L24Rik	2.50752	0.00483586	up	0.0414152	chr1	+	86359573	86367964	bidirectional	RefSeq
Gm11926	2.33562	0.00108884	up	0.0414152	chr4	-	31990856	31991286	intronic antisense	Ensembl
Gm11926	2.33562	0.00108884	up	0.0414152	chr4	-	31990856	31991286	intronic antisense	Ensembl
AK007295	2.08364	0.00857954	up	0.04463	chr6	-	147530280	147531309	intronic antisense	Genbank
Cfh	2.72271	0.00126785	up	0.0414152	chr1	-	140085878	140183322	intergenic	Ensembl
DQ553019	2.09952	0.0147267	up	0.0531517	chr2	+	92572502	92572564	intergenic	UCSC_knowngene
XLOC_005831	2.03944	0.0115685	up	0.0484966	chr12	-	110013149	110013771	intergenic	Alexander et al 2013
AK035167	3.4145	0.00430635	up	0.0414152	chr4	-	56017850	56020288	intergenic	Genbank
Gm14655	2.66827	0.00525897	up	0.0416276	chrX	+	61620149	61620727	intergenic	Ensembl
Itpkc	2.09558	0.00476322	up	0.0414152	chr7	-	27207969	27213052	exon sense-overlapping	Ensembl
AK135600	3.01315	0.0181289	up	0.0584283	chr9	+	46319037	46331798	natural antisense	Genbank
Ssu2	2.0251	0.00617762	up	0.0421757	chr6	-	112369274	112375720	exon sense-overlapping	Ensembl
Tmem255a	2.80261	0.00479148	up	0.0414152	chrX	-	38197305	38252439	exon sense-overlapping	Ensembl
AK015656	2.0464	0.0220867	up	0.0645735	chr15	-	79228202	79229365	natural antisense	Genbank
AK041585	2.05698	0.0106083	up	0.0472238	chr8	+	72765480	72767615	intergenic	Genbank
Gpr144-ps	2.97779	0.0102795	up	0.0468369	chr2	+	38671157	38687651	intergenic	Ensembl
Polr2b	2.40571	0.00171485	up	0.0414152	chr5	+	77325889	77327108	exon sense-overlapping	Ensembl
Gm13737	2.13998	0.00355011	up	0.0414152	chr2	-	87323764	87323996	intergenic	Ensembl
Gm14724	2.83807	0.0109062	up	0.0475866	chrX	-	70539309	70539846	intergenic	Ensembl
Gm16079	2.04633	0.0413041	up	0.0941617	chr4	-	150668247	150678792	intergenic	Ensembl
Metrnl	2.04747	0.00242426	up	0.0414152	chr11	+	121702426	121717389	exon sense-overlapping	UCSC_knowngene
Vdelta6.4	2.02533	0.00309954	up	0.0414152	chr14	+	53174280	53174894	intergenic	UCSC_knowngene
DQ726473	2.03467	0.0071208	up	0.0431519	chr9	-	67708866	67708933	intergenic	UCSC_knowngene
4930516K23Rik	2.30453	0.00802277	up	0.0441949	chr7	-	103998799	104137405	exon sense-overlapping	Ensembl
4930516K23Rik	2.30453	0.00802277	up	0.0441949	chr7	-	103998799	104137405	exon sense-overlapping	Ensembl
4930516K23Rik	2.30453	0.00802277	up	0.0441949	chr7	-	103998799	104137405	natural antisense	Ensembl
Pfkfb3	2.89116	0.00217028	up	0.0414152	chr2	-	11471827	11498385	exon sense-overlapping	UCSC_knowngene
Pfkfb3	2.89116	0.00217028	up	0.0414152	chr2	-	11471827	11498385	exon sense-overlapping	UCSC_knowngene
Pfkfb3	2.89116	0.00217028	up	0.0414152	chr2	-	11471827	11498385	exon sense-overlapping	UCSC_knowngene
Pfkfb3	2.89116	0.00217028	up	0.0414152	chr2	-	11471827	11498385	exon sense-overlapping	UCSC_knowngene
Pfkfb3	2.89116	0.00217028	up	0.0414152	chr2	-	11471827	11498385	exon sense-overlapping	UCSC_knowngene
Pfkfb3	2.89116	0.00217028	up	0.0414152	chr2	-	11471827	11498385	exon sense-overlapping	UCSC_knowngene
Pfkfb3	2.89116	0.00217028	up	0.0414152	chr2	-	11471827	11498385	exon sense-overlapping	UCSC_knowngene
Pfkfb3	2.89116	0.00217028	up	0.0414152	chr2	-	11471827	11498385	exon sense-overlapping	UCSC_knowngene
AK079329	2.72752	0.00155537	up	0.0414152	chr3	-	69066808	69069246	intergenic	Genbank
Fam134c	2.04704	0.0348208	up	0.0843284	chr11	-	101097999	101119765	exon sense-overlapping	Ensembl
Fam134c	2.04704	0.0348208	up	0.0843284	chr11	-	101097999	101119765	exon sense-overlapping	Ensembl
Trmt1	2.26874	0.00709053	up	0.0431213	chr8	+	84689282	84699808	exon sense-overlapping	Ensembl
Trmt1	2.26874	0.00709053	up	0.0431213	chr8	+	84689282	84699808	exon sense-overlapping	Ensembl
mouselincRNA0415	2.00494	0.0121937	up	0.04938	chr13	-	74378704	74390836	intergenic	lincRNA
AK052337	2.90419	0.00530928	up	0.0416276	chr17	+	66449853	66452599	bidirectional	Genbank
AK052337	2.90419	0.00530928	up	0.0416276	chr17	+	66449853	66452599	bidirectional	Genbank
Ppip5k2	2.70133	0.00577336	up	0.0418235	chr1	-	97706047	97715149	exon sense-overlapping	Ensembl
humanlincRNA2038	2.60341	0.00943329	up	0.0457959	chr9	-	25205618	25215782	intergenic	lincRNA
1500017E21Rik	3.42674	0.00868276	up	0.0448288	chr19	-	36619417	36689479	natural antisense	RefSeq
1500017E21Rik	3.42674	0.00868276	up	0.0448288	chr19	-	36619417	36689479	natural antisense	RefSeq
Nox1	2.29824	0.00887892	up	0.0449708	chrX	-	134107732	134111854	exon sense-overlapping	UCSC_knowngene
Nron	2.69996	0.0205764	up	0.0621907	chr2	+	33805815	33813591	intronic antisense	RefSeq
Usp-ps	2.13286	0.00497482	up	0.0414607	chr7	+	104652251	104653208	intergenic	Ensembl
AK050857	3.53756	0.0091908	up	0.0455508	chr11	-	96006332	96007155	intergenic	Genbank
Gm26709	2.15651	0.00582838	up	0.0419133	chr12	+	72945806	72965866	intergenic	Ensembl
Trove2	2.73745	0.00398868	up	0.0414152	chr1	-	143755847	143776922	exon sense-overlapping	Ensembl
A730020E08Rik	2.02708	0.00684408	up	0.043045	chr6	-	61175612	61180270	bidirectional	Ensembl
Sned1	2.65205	0.00278889	up	0.0414152	chr1	+	93235850	93284507	exon sense-overlapping	Ensembl
Hbb-bh1	11.9972	0.000192183	up	0.0414152	chr7	-	103842690	103843126	exon sense-overlapping	Ensembl
Slc25a5	2.39534	0.00133049	up	0.0414152	chrX	+	36797278	36798553	exon sense-overlapping	Ensembl
Gm15917	2.73134	0.00633497	up	0.0423272	chr10	-	81572611	81575940	natural antisense	Ensembl
Gm15917	2.73134	0.00633497	up	0.0423272	chr10	-	81572611	81575940	natural antisense	Ensembl
Ift88	2.32382	0.0181153	up	0.0584268	chr14	+	57424105	57517936	exon sense-overlapping	Ensembl
Aldh3a2	2.08614	0.00976746	up	0.0461523	chr11	-	61256834	61267464	exon sense-overlapping	Ensembl
Pmp22	2.49367	0.0111301	up	0.0479059	chr11	+	63132802	63134489	exon sense-overlapping	Ensembl
Dhps	2.05767	0.00535049	up	0.0416334	chr8	+	85071795	85075156	exon sense-overlapping	Ensembl
Dhps	2.05767	0.00535049	up	0.0416334	chr8	+	85071795	85075156	natural antisense	Ensembl
AK157460	2.16266	0.0111785	up	0.0479487	chr9	+	77901531	77902619	intergenic	Genbank
AK077207	2.17395	0.00637773	up	0.0424323	chr12	+	79191065	79192413	natural antisense	Genbank
Zfp217	2.59615	0.0117435	up	0.0487348	chr2	-	170120718	170148103	exon sense-overlapping	Ensembl
AK156174	2.7927	0.00136768	up	0.0414152	chr14	-	31348418	31351513	natural antisense	Genbank
Gm4675	2.58966	0.0042799	up	0.0414152	chr14	+	118236879	118261199	natural antisense	Ensembl
TCONS_00032522	2.27119	0.00283276	up	0.0414152	chr8	-	89045630	89053065	intergenic	Alexander et al 2013
2700086A05Rik	2.09624	0.0203551	up	0.0618367	chr6	+	52201123	52213597	natural antisense	RefSeq
AK016354	2.32917	0.00490292	up	0.0414152	chr8	-	34583024	34584493	intergenic	Genbank
AK042725	2.25781	0.00667869	up	0.0429046	chr6	+	141504173	141505946	intergenic	Genbank
Nubp1	2.05536	0.00531718	up	0.0416276	chr16	+	10411969	10424428	exon sense-overlapping	Ensembl
Nubp1	2.05536	0.00531718	up	0.0416276	chr16	+	10411969	10424428	natural antisense	Ensembl
Ano2	2.22211	0.00527742	up	0.0416276	chr6	+	125690418	125957021	exon sense-overlapping	Ensembl
Ovca2	2.15806	0.00854839	up	0.04463	chr11	-	75177800	75178787	exon sense-overlapping	Ensembl
Ovca2	2.15806	0.00854839	up	0.04463	chr11	-	75177800	75178787	exon sense-overlapping	Ensembl
uc.172	3.02588	0.0458685	up	0.100692	chr13	-	77396842	77397060	intronic antisense	UCR
XLOC_011520	2.44881	0.00637821	up	0.0424323	chr18	-	42615652	42619327	intergenic	Alexander et al 2013
4933413J09Rik	2.15597	0.00305701	up	0.0414152	chr14	+	26357579	26376800	intergenic	Ensembl
Gm13596	2.06773	0.00723662	up	0.0433727	chr2	+	68476081	68477752	intergenic	Ensembl
XLOC_005633	2.69071	0.00605943	up	0.0421263	chr12	-	70376160	70378062	intergenic	Alexander et al 2013
AK051397	2.0211	0.0091593	up	0.0454851	chr3	-	32580334	32583051	intergenic	Genbank
Slc22a12	2.28879	0.0088448	up	0.0449527	chr19	-	6536064	6541549	exon sense-overlapping	Ensembl
Vmn1r-ps63	2.42516	0.00373821	up	0.0414152	chr7	+	12138320	12139309	intergenic	Ensembl
AK020537	2.05117	0.00708933	up	0.0431213	chr16	-	45357036	45358363	intergenic	Genbank
Gm15869	2.16969	0.00170865	up	0.0414152	chr16	-	14316073	14317285	intron sense-overlapping	Ensembl
Prom2	2.30987	0.004713	up	0.0414152	chr2	-	127540238	127541414	exon sense-overlapping	Ensembl
Prom2	2.30987	0.004713	up	0.0414152	chr2	-	127540238	127541414	exon sense-overlapping	Ensembl
XLOC_015094	2.02512	0.00293541	up	0.0414152	chr3	+	34767841	34774913	intergenic	Alexander et al 2013
AK142691	2.66734	0.00231609	up	0.0414152	chr4	-	31938674	31941982	intergenic	Genbank
AK041916	2.19334	0.0256796	up	0.0701389	chr3	-	79232327	79234125	intergenic	Genbank
uc.216	2.4473	0.001762	up	0.0414152	chr11	+	11699646	11699957	intron sense-overlapping	UCR
uc.216	2.4473	0.001762	up	0.0414152	chr11	+	11699646	11699957	intron sense-overlapping	UCR
Gm13865	2.25578	0.0165695	up	0.0558639	chr3	-	109192002	109192867	intergenic	Ensembl
humanlincRNA1553	2.10843	0.0028104	up	0.0414152	chr5	+	67365504	67366599	intergenic	lincRNA
Gm8709	2.09875	0.0029206	up	0.0414152	chr10	-	26673445	26674651	intergenic	RefSeq
B4galt3	3.2733	0.00163214	up	0.0414152	chr1	+	171273514	171276894	exon sense-overlapping	Ensembl
Cnksr1	2.33335	0.00906553	up	0.0453571	chr4	-	134228048	134238339	exon sense-overlapping	Ensembl
Zfp536	4.09945	0.00940875	up	0.0457668	chr7	-	37710067	37773577	exon sense-overlapping	Ensembl
BC095938	2.0942	0.0202955	up	0.0617397	chr9	-	124441768	124442751	intergenic	UCSC_knowngene
humanlincRNA0794	2.00559	0.0104802	up	0.0470705	chr9	-	73439036	73439551	intergenic	lincRNA
AK046999	2.18234	0.000306064	up	0.0414152	chr4	+	138444070	138446678	intergenic	Genbank
Arih1	2.93742	0.00556672	up	0.041729	chr9	-	59393112	59486618	exon sense-overlapping	Ensembl
DQ719574	2.80004	0.0221481	up	0.0646573	chr8	-	37104717	37105065	intergenic	UCSC_knowngene
Zmat3	2.01319	0.00215391	up	0.0414152	chr3	-	32361071	32365460	exon sense-overlapping	Ensembl
Gm14070	2.40665	0.00562593	up	0.0417463	chr2	+	139863296	139863724	intronic antisense	Ensembl
Gm14070	2.40665	0.00562593	up	0.0417463	chr2	+	139863296	139863724	intronic antisense	Ensembl
Gm15617	2.04497	0.00772194	up	0.0438681	chr5	-	72032717	72033488	intronic antisense	Ensembl
Ift81	2.03568	0.00334616	up	0.0414152	chr5	-	122550207	122560809	exon sense-overlapping	Ensembl
Hhat	2.49242	0.0198916	up	0.0612717	chr1	-	192654959	192687706	exon sense-overlapping	Ensembl
Ppfia3	2.92921	0.0181908	up	0.0584855	chr7	-	45339272	45367019	exon sense-overlapping	UCSC_knowngene
Psmg1	2.83064	0.00290992	up	0.0414152	chr16	-	95987985	95989898	exon sense-overlapping	Ensembl
Acp6	2.1891	0.00695319	up	0.0430825	chr3	+	97172641	97176518	exon sense-overlapping	Ensembl
XLOC_016363	2.73593	0.00670132	up	0.0429119	chr4	+	26154784	26165466	intergenic	Alexander et al 2013
XLOC_019235	2.01297	0.0240621	up	0.0675404	chr5	-	99894666	99906778	intergenic	Alexander et al 2013
Gm14971	2.07816	0.00771771	up	0.0438681	chrX	+	126299994	126300657	intergenic	Ensembl
Fam120c	2.08881	0.00220894	up	0.0414152	chrX	+	151344174	151471842	exon sense-overlapping	Ensembl
mouselincRNA1237	2.23575	0.00176367	up	0.0414152	chr5	-	135896015	135901796	intergenic	lincRNA
Gm15210	3.33155	0.0210694	up	0.0629919	chr8	+	100030486	100032147	intergenic	Ensembl
XLOC_019454	2.13007	0.00312959	up	0.0414152	chr5	-	125238316	125240287	intergenic	Alexander et al 2013
humanlincRNA1627	2.93299	0.00205441	up	0.0414152	chr3	+	130648127	130674324	intergenic	lincRNA
Dph2	2.14897	0.00591697	up	0.0420344	chr4	-	117888906	117892020	exon sense-overlapping	Ensembl
Gm12813	3.24734	0.0178818	up	0.0580506	chr4	+	113368186	113394359	intergenic	Ensembl
C9	2.81063	0.0108738	up	0.0475433	chr15	+	6445371	6467409	exon sense-overlapping	Ensembl
AK157105	2.40295	0.0134093	up	0.0509865	chr19	+	48811135	48813495	intergenic	Genbank
AK148890	3.62359	0.00799829	up	0.0441949	chr4	+	41422618	41425322	natural antisense	Genbank
Gm15369	2.91629	0.00197275	up	0.0414152	chr1	+	88146375	88146769	intron sense-overlapping	Ensembl
Gm15369	2.91629	0.00197275	up	0.0414152	chr1	+	88146375	88146769	intron sense-overlapping	Ensembl
Gm15369	2.91629	0.00197275	up	0.0414152	chr1	+	88146375	88146769	intron sense-overlapping	Ensembl
Gm15369	2.91629	0.00197275	up	0.0414152	chr1	+	88146375	88146769	intron sense-overlapping	Ensembl
Gm15369	2.91629	0.00197275	up	0.0414152	chr1	+	88146375	88146769	intron sense-overlapping	Ensembl
humanlincRNA1663	2.12286	0.0203663	up	0.0618496	chr13	-	69904660	69929458	intergenic	lincRNA
Pi4kb	3.4569	0.00104263	up	0.0414152	chr3	+	95004313	95006247	exon sense-overlapping	Ensembl
XLOC_020388	2.44845	0.00370829	up	0.0414152	chr6	-	6749816	6757594	intergenic	Alexander et al 2013
Olfr343-ps1	2.25941	0.00111655	up	0.0414152	chr2	+	36539196	36539499	intergenic	Ensembl
AK156148	24.5711	0.00041549	up	0.0414152	chr6	+	94858525	94924534	intergenic	UCSC_knowngene
AK003099	2.67083	0.00491918	up	0.0414152	chr5	-	118027940	118061870	natural antisense	Genbank
Med13	2.30513	0.00948516	up	0.0458201	chr11	-	86275373	86278992	exon sense-overlapping	Ensembl
uc.42	2.1565	0.00734007	up	0.0434473	chr1	-	188884888	188885154	intronic antisense	UCR
4933400F03Rik	2.10964	0.0204257	up	0.061982	chr10	+	116473162	116474982	natural antisense	Ensembl
AK033969	2.05811	0.00493417	up	0.0414152	chr2	+	13012623	13014236	intergenic	Genbank
Gm17757	2.52745	0.0339786	up	0.0830127	chr7	-	105924343	105928691	intergenic	RefSeq
Dlgap3	2.17483	0.00266598	up	0.0414152	chr4	+	127203305	127214754	exon sense-overlapping	Ensembl
Snrk	2.84636	0.00115289	up	0.0414152	chr9	+	122160071	122166391	exon sense-overlapping	Ensembl
Gm13659	2.65334	0.0321188	up	0.0801788	chr2	+	75311079	75313181	intergenic	Ensembl
Chn1os3	2.9588	0.00392764	up	0.0414152	chr2	+	73596525	73616012	natural antisense	RefSeq
Chn1os3	2.9588	0.00392764	up	0.0414152	chr2	+	73596525	73616012	natural antisense	RefSeq
Chn1os3	2.9588	0.00392764	up	0.0414152	chr2	+	73596525	73616012	natural antisense	RefSeq
Chn1os3	2.9588	0.00392764	up	0.0414152	chr2	+	73596525	73616012	natural antisense	RefSeq
Chn1os3	2.9588	0.00392764	up	0.0414152	chr2	+	73596525	73616012	natural antisense	RefSeq
XLOC_007839	2.99619	0.0200502	up	0.0614973	chr14	-	76833811	76834774	intergenic	Alexander et al 2013
Nrip2	2.11417	0.000965142	up	0.0414152	chr6	+	128400047	128408932	exon sense-overlapping	Ensembl
Nrip2	2.11417	0.000965142	up	0.0414152	chr6	+	128400047	128408932	exon sense-overlapping	Ensembl
XLOC_017279	2.04782	0.020109	up	0.0615542	chr4	-	32786929	32796019	intergenic	Alexander et al 2013
Prdm9	4.41815	0.000428449	up	0.0414152	chr17	-	15545118	15555871	exon sense-overlapping	Ensembl
TCONS_00010796	2.16421	0.0232974	up	0.0663202	chr15	+	52002236	52019668	intergenic	Alexander et al 2013
1700112E06Rik	2.12991	0.0107627	up	0.0474244	chr14	+	22577726	22599268	exon sense-overlapping	Ensembl
Gbf1	12.5947	0.000233123	up	0.0414152	chr19	+	46152547	46268186	exon sense-overlapping	Ensembl
2310026L22Rik	2.58196	0.0204449	up	0.0620181	chr4	+	138215713	138216189	intergenic	Ensembl
AK041548	2.46718	0.0241581	up	0.067642	chr1	-	97544263	97545448	intergenic	Genbank
Ldha-ps2	2.02106	0.0119375	up	0.0489563	chr4	-	119334388	119335445	intron sense-overlapping	Ensembl
Ldha-ps2	2.02106	0.0119375	up	0.0489563	chr4	-	119334388	119335445	intron sense-overlapping	Ensembl
Ldha-ps2	2.02106	0.0119375	up	0.0489563	chr4	-	119334388	119335445	intron sense-overlapping	Ensembl
Ldha-ps2	2.02106	0.0119375	up	0.0489563	chr4	-	119334388	119335445	intron sense-overlapping	Ensembl
Slc25a53	3.44224	0.00139122	up	0.0414152	chrX	-	137001017	137030079	exon sense-overlapping	Ensembl
Gpd2	2.18587	0.0227475	up	0.0655845	chr2	+	57237634	57367853	exon sense-overlapping	Ensembl
2310002D06Rik	2.3052	0.00205182	up	0.0414152	chr12	+	80507205	80517954	intergenic	RefSeq
humanlincRNA1151	3.25724	0.009505	up	0.045834	chr2	+	49403772	49415175	intergenic	lincRNA
Mlycd	2.57275	0.000674881	up	0.0414152	chr8	+	119401480	119407705	exon sense-overlapping	UCSC_knowngene
DQ712420	2.25154	0.00434822	up	0.0414152	chr10	-	66695608	66695706	intergenic	UCSC_knowngene
humanlincRNA2304	2.14538	0.0255069	up	0.0698686	chr15	-	70816212	70816371	intergenic	lincRNA
AK017243	2.00204	0.00453971	up	0.0414152	chr7	+	79920754	79922521	bidirectional	UCSC_knowngene
4930449E01Rik	2.06472	0.00484856	up	0.0414152	chr14	+	105498787	105505628	intergenic	RefSeq
mouselincRNA0130	2.05452	0.00675992	up	0.0430298	chr1	-	182081936	182090871	intergenic	lincRNA
Pla2g4f	2.69452	0.0125524	up	0.0498089	chr2	-	120299956	120312377	exon sense-overlapping	Ensembl
Slc12a4	2.00965	0.00207239	up	0.0414152	chr8	-	105943589	105966115	exon sense-overlapping	RefSeq
Slc12a4	2.00965	0.00207239	up	0.0414152	chr8	-	105943589	105966115	exon sense-overlapping	RefSeq
Hmgcll1	2.2317	0.00815382	up	0.0442588	chr9	+	76015014	76058033	exon sense-overlapping	Ensembl
Tmem55b	2.29311	0.00609154	up	0.0421312	chr14	-	50927216	50930851	exon sense-overlapping	Ensembl
Apex2	2.20399	0.0309732	up	0.0782677	chrX	-	150571506	150588085	exon sense-overlapping	Ensembl
Gm12484	2.28284	0.00928928	up	0.0456366	chr4	-	54151830	54163678	intergenic	Ensembl
Camk2d	2.38721	0.00566058	up	0.0417463	chr3	+	126597398	126843684	exon sense-overlapping	Ensembl
Camk2d	2.38721	0.00566058	up	0.0417463	chr3	+	126597398	126843684	exon sense-overlapping	Ensembl
Camk2d	2.38721	0.00566058	up	0.0417463	chr3	+	126597398	126843684	exon sense-overlapping	Ensembl
Pgrmc2	2.23104	0.0149938	up	0.0535454	chr3	-	41068519	41070670	exon sense-overlapping	Ensembl
Rabgef1	2.07585	0.0254485	up	0.0697586	chr5	+	130211380	130212975	exon sense-overlapping	Ensembl
Vipr1	4.44156	0.00383347	up	0.0414152	chr9	+	121664614	121665907	exon sense-overlapping	Ensembl
XLOC_017264	2.78223	0.000438521	up	0.0414152	chr4	-	23692562	23716458	intergenic	Alexander et al 2013
Gm6062	2.01582	0.00459939	up	0.0414152	chrX	+	70978280	70978911	intergenic	Ensembl
Gm13966	2.64797	0.0132075	up	0.0507911	chr2	-	113440680	113442304	intronic antisense	Ensembl
Gm13966	2.64797	0.0132075	up	0.0507911	chr2	-	113440680	113442304	intronic antisense	Ensembl
AK076596	2.4429	0.015314	up	0.0540376	chr14	-	95882943	95884433	intergenic	Genbank
AK157236	2.33662	0.00448223	up	0.0414152	chr8	+	59507428	59509743	intergenic	Genbank
AK143791	2.13438	0.0185948	up	0.0591186	chr14	+	118875881	118880860	natural antisense	Genbank
Lhx8	3.05898	0.00262971	up	0.0414152	chr3	-	154316742	154324883	exon sense-overlapping	Ensembl
Gm12285	2.34056	0.00130049	up	0.0414152	chr11	-	63241242	63241475	intergenic	Ensembl
Dpysl3	2.6473	0.00115671	up	0.0414152	chr18	-	43322720	43324030	intergenic	Ensembl
AK085136	2.07511	0.00307189	up	0.0414152	chr2	+	174331576	174333958	intron sense-overlapping	UCSC_knowngene
AK085136	2.07511	0.00307189	up	0.0414152	chr2	+	174331576	174333958	intron sense-overlapping	UCSC_knowngene
AK085136	2.07511	0.00307189	up	0.0414152	chr2	+	174331576	174333958	intron sense-overlapping	UCSC_knowngene
AK085136	2.07511	0.00307189	up	0.0414152	chr2	+	174331576	174333958	intron sense-overlapping	UCSC_knowngene
AK085136	2.07511	0.00307189	up	0.0414152	chr2	+	174331576	174333958	intron sense-overlapping	UCSC_knowngene
Slain2	2.2549	0.00806072	up	0.0441949	chr5	+	72948498	72974702	exon sense-overlapping	Ensembl
Slain2	2.2549	0.00806072	up	0.0441949	chr5	+	72948498	72974702	exon sense-overlapping	Ensembl
Rcn1	2.43442	0.0070483	up	0.0431213	chr2	-	105386928	105395348	exon sense-overlapping	Ensembl
1700006J14Rik	2.44599	0.00346394	up	0.0414152	chr10	+	120364169	120380724	natural antisense	Ensembl
Desi1	2.60709	0.00964254	up	0.0459686	chr15	-	81992522	82016153	exon sense-overlapping	Ensembl
Gm8659	2.62104	0.00201729	up	0.0414152	chrX	+	158150095	158151179	intergenic	Ensembl
Anapc1	2.19643	0.001781	up	0.0414152	chr2	-	128657720	128663177	exon sense-overlapping	Ensembl
Fam160a1	3.03292	0.00326623	up	0.0414152	chr3	-	85660060	85673988	exon sense-overlapping	Ensembl
Gm9133	2.43374	0.00208196	up	0.0414152	chrX	-	102880528	102882254	intergenic	Ensembl
Capg	2.28745	0.00107732	up	0.0414152	chr6	+	72549431	72557741	exon sense-overlapping	Ensembl
Capg	2.28745	0.00107732	up	0.0414152	chr6	+	72549431	72557741	exon sense-overlapping	Ensembl
Capg	2.28745	0.00107732	up	0.0414152	chr6	+	72549431	72557741	exon sense-overlapping	Ensembl
AK158479	3.24382	0.00151368	up	0.0414152	chr15	+	58212485	58213229	intronic antisense	Genbank
AA545190	3.60071	0.00791762	up	0.0441151	chr6	-	10971467	10974378	intergenic	RefSeq
Gm14268	2.11829	0.0282748	up	0.0740542	chr2	-	166381113	166398187	intergenic	Ensembl
XLOC_011194	2.11401	0.015523	up	0.0543477	chr18	+	38067952	38071898	intergenic	Alexander et al 2013
Palb2	2.13779	0.0114633	up	0.048392	chr7	-	122111571	122132888	exon sense-overlapping	Ensembl
AK149722	2.22806	0.0399816	up	0.0922543	chr16	+	23989074	23992453	bidirectional	Genbank
AK172386	2.30771	0.00221724	up	0.0414152	chr13	-	24336283	24414975	intronic antisense	UCSC_knowngene
Gm13661	2.22485	0.00200826	up	0.0414152	chr2	+	77840615	77842936	intergenic	Ensembl
AK038089	2.62786	0.00564752	up	0.0417463	chr12	-	73489914	73508670	intergenic	Genbank
DQ686483	2.73635	0.00270551	up	0.0414152	chr4	-	94330712	94330794	intergenic	UCSC_knowngene
Vax2os	2.50645	0.00718594	up	0.0432517	chr6	-	83702101	83710932	bidirectional	RefSeq
Cwc25	2.19961	0.00708208	up	0.0431213	chr11	-	97745480	97751170	exon sense-overlapping	Ensembl
Zfp518a	2.00596	0.0104296	up	0.0470073	chr19	+	40894704	40917451	exon sense-overlapping	UCSC_knowngene
Tprgl	2.37722	0.0190149	up	0.0599046	chr4	-	154159566	154160606	exon sense-overlapping	Ensembl
1500012F01Rik	2.80378	0.0015772	up	0.0414152	chr2	+	167063220	167065382	exon sense-overlapping	Ensembl
Gm25392	5.42038	0.00268886	up	0.0414152	chr18	+	19707092	19707389	intergenic	Ensembl
AK041570	2.05902	0.00932902	up	0.0456461	chr14	-	20364566	20378876	natural antisense	UCSC_knowngene
AK041570	2.05902	0.00932902	up	0.0456461	chr14	-	20364566	20378876	natural antisense	UCSC_knowngene
Rptoros	2.43174	0.0136679	up	0.0513874	chr11	-	119820810	119834365	natural antisense	RefSeq
Cdh26	2.37888	0.0113918	up	0.0483411	chr2	+	178460629	178466572	exon sense-overlapping	Ensembl
Rmdn3	2.00717	0.012708	up	0.050059	chr2	-	119139055	119140875	exon sense-overlapping	Ensembl
Anapc15	2.16258	0.0458788	up	0.100698	chr7	+	101897387	101898578	exon sense-overlapping	Ensembl
Sfxn5	2.17702	0.00419831	up	0.0414152	chr6	-	85268713	85333406	exon sense-overlapping	Ensembl
AK080051	2.97123	0.00350088	up	0.0414152	chr3	+	97730528	97733073	intronic antisense	UCSC_knowngene
AK080051	2.97123	0.00350088	up	0.0414152	chr3	+	97730528	97733073	intronic antisense	UCSC_knowngene
AK157797	2.8087	0.00630269	up	0.042325	chr7	+	25848193	25848773	intergenic	Genbank
Nudt19	2.28395	0.00283778	up	0.0414152	chr7	-	35547975	35552043	exon sense-overlapping	Ensembl
Tbl1x	2.04095	0.00356847	up	0.0414152	chrX	+	77511213	77659743	exon sense-overlapping	Ensembl
4930557J02Rik	2.12437	0.00719219	up	0.0432517	chr5	+	34118739	34135339	natural antisense	RefSeq
Zcchc14	2.2311	0.0029679	up	0.0414152	chr8	-	121608584	121628610	exon sense-overlapping	Ensembl
1700026D11Rik	2.28734	0.00207979	up	0.0414152	chr2	+	132490743	132512300	intergenic	Ensembl
Arhgef7	2.0353	0.0357601	up	0.085789	chr8	+	11812361	11816345	exon sense-overlapping	Ensembl
Arhgef7	2.0353	0.0357601	up	0.085789	chr8	+	11812361	11816345	exon sense-overlapping	Ensembl
Arhgef7	2.0353	0.0357601	up	0.085789	chr8	+	11812361	11816345	exon sense-overlapping	Ensembl
AK046657	2.09881	0.00356987	up	0.0414152	chr1	+	162867077	162869556	bidirectional	Genbank
XLOC_011433	2.3919	0.0115706	up	0.0484966	chr18	-	23932799	23951849	intergenic	Alexander et al 2013
4933436C20Rik	2.19506	0.0055685	up	0.041729	chr8	-	92326249	92355891	intergenic	Ensembl
DQ561518	2.5558	0.00208447	up	0.0414152	chr4	-	62222077	62222183	intergenic	UCSC_knowngene
uc.298	2.25297	0.00184503	up	0.0414152	chr19	+	44699219	44699578	intergenic	UCR
Gm13760	2.23194	0.00462589	up	0.0414152	chr2	-	88756340	88759989	exon sense-overlapping	Ensembl
AK081498	2.29658	0.000130506	up	0.0414152	chr8	-	91670851	91671897	intergenic	Genbank
Gm10614	6.54162	0.00201429	up	0.0414152	chr8	+	120589530	120593801	bidirectional	Ensembl
XLOC_006614	2.39104	0.00209207	up	0.0414152	chr13	-	47117097	47122091	bidirectional	Alexander et al 2013
1700029M20Rik	2.14508	0.0132863	up	0.0508688	chr4	+	135626654	135630198	intergenic	RefSeq
Gm19705	2.89321	0.00340784	up	0.0414152	chr1	+	136676472	136682727	intergenic	Ensembl
Sgk3	2.16307	0.0155367	up	0.0543679	chr1	+	9798129	9902568	exon sense-overlapping	UCSC_knowngene
Gm14820	4.85662	0.00310109	up	0.0414152	chrX	+	8049171	8059824	intergenic	Ensembl
Gm26597	2.03664	0.00959903	up	0.0459053	chr5	+	147399553	147401917	intronic antisense	Ensembl
Dnajb11	2.09558	0.00459392	up	0.0414152	chr16	+	22857905	22872104	exon sense-overlapping	Ensembl
TCONS_00008403	2.09517	0.00781824	up	0.0440135	chr13	-	74581109	74617696	intergenic	Alexander et al 2013
4930447M23Rik	3.19958	0.00072905	up	0.0414152	chr2	+	19344936	19348936	intergenic	Ensembl
uc.152	2.38624	0.00127624	up	0.0414152	chr13	-	116633538	116633739	intergenic	UCR
XLOC_015969	2.02121	0.00479261	up	0.0414152	chr3	-	93979053	93982822	intergenic	Alexander et al 2013
humanlincRNA0878	2.86347	0.00611463	up	0.0421757	chr11	+	66972742	66999271	intergenic	lincRNA
Map1lc3a	2.2997	0.0067516	up	0.0430052	chr2	+	155276363	155278073	exon sense-overlapping	RefSeq
Gm7056	3.08335	0.0106532	up	0.0472674	chr5	+	89616435	89620087	intergenic	UCSC_knowngene
Gm6620	2.406	0.0148176	up	0.0532648	chrX	-	154182912	154186149	intergenic	Ensembl
Cftr	2.09206	0.0262046	up	0.0708927	chr6	+	18170686	18322767	exon sense-overlapping	Ensembl
mouselincRNA0614	2.87193	0.00339487	up	0.0414152	chr16	-	9249595	9274920	intergenic	lincRNA
AK042514	2.2956	0.0135691	up	0.0511504	chr7	+	132154170	132155301	natural antisense	UCSC_knowngene
C330024D21Rik	2.38627	0.028485	up	0.0743573	chr5	+	67463897	67477630	intergenic	UCSC_knowngene
Gm13851	2.45473	0.00562494	up	0.0417463	chr6	+	32303828	32316614	intronic antisense	Ensembl
mouselincRNA1117	2.77758	0.00493563	up	0.0414152	chr4	-	97277757	97284032	intergenic	lincRNA
Sirpa	2.65444	0.0141811	up	0.0521754	chr2	+	129620684	129628044	exon sense-overlapping	Ensembl
Sirpa	2.65444	0.0141811	up	0.0521754	chr2	+	129620684	129628044	exon sense-overlapping	Ensembl
1700019G06Rik	2.10744	0.00384373	up	0.0414152	chr7	+	89510006	89511368	natural antisense	Ensembl
Zfp407	2.07099	0.0185312	up	0.0590146	chr18	-	84279819	84412420	exon sense-overlapping	Ensembl
BC037034	2.18594	0.0158676	up	0.054856	chr5	-	138259659	138264033	exon sense-overlapping	Ensembl
uc.88	2.16321	0.00496388	up	0.0414529	chr2	-	61656317	61656629	intergenic	UCR
Jph3	2.06111	0.011652	up	0.0486063	chr8	+	121730566	121794276	exon sense-overlapping	Ensembl
AK042733	2.35014	0.0226274	up	0.0654075	chr10	-	82984434	82986421	natural antisense	Genbank
Sec61b	3.42551	0.000627279	up	0.0414152	chr4	+	47474947	47480791	exon sense-overlapping	Ensembl
AK143271	2.0308	0.0047867	up	0.0414152	chr3	-	106827306	106879361	intergenic	Genbank
Tcte2	2.30088	0.00103852	up	0.0414152	chr17	-	13489272	13761378	exon sense-overlapping	Ensembl
Ddx39b	2.32671	0.0224337	up	0.0650654	chr17	+	35241745	35430053	exon sense-overlapping	UCSC_knowngene
Gm8979	3.00268	0.0166778	up	0.0560526	chr7	-	106075730	106079148	intergenic	RefSeq
Tulp2	2.80533	0.00623383	up	0.0422024	chr7	+	45515807	45516320	exon sense-overlapping	Ensembl
Tulp2	2.80533	0.00623383	up	0.0422024	chr7	+	45515807	45516320	exon sense-overlapping	Ensembl
Gm20683	3.05276	0.00346666	up	0.0414152	chr17	-	25834464	25841763	exon sense-overlapping	Ensembl
Gm20683	3.05276	0.00346666	up	0.0414152	chr17	-	25834464	25841763	exon sense-overlapping	Ensembl
Nif3l1	3.2373	0.0153978	up	0.0541573	chr1	+	58449166	58457800	exon sense-overlapping	Ensembl
humanlincRNA1158	2.0968	0.0105826	up	0.0472089	chr2	-	56949103	56949328	intergenic	lincRNA
humanlincRNA1222	2.44233	0.0107225	up	0.047356	chr1	-	72400718	72416490	intergenic	lincRNA
Zbtb7b	3.53647	0.0130922	up	0.0505809	chr3	-	89392512	89394776	exon sense-overlapping	Ensembl
Chtf18	2.06237	0.00547296	up	0.041729	chr17	-	25719029	25727366	exon sense-overlapping	Ensembl
Chtf18	2.06237	0.00547296	up	0.041729	chr17	-	25719029	25727366	natural antisense	Ensembl
Efcab7	2.00721	0.00191603	up	0.0414152	chr4	+	99829197	99831580	exon sense-overlapping	Ensembl
mouselincRNA0293	2.32551	0.00229279	up	0.0414152	chr12	-	10641988	10653862	intergenic	lincRNA
Tnfrsf8	2.14702	0.0364045	up	0.0867665	chr4	-	145267138	145315164	exon sense-overlapping	Ensembl
Rprl3	2.1082	0.0232449	up	0.0662342	chr8	-	3803124	3803361	intergenic	RefSeq
Gnao1	2.53024	0.0436529	up	0.097507	chr8	+	93810635	93811767	exon sense-overlapping	Ensembl
Gnao1	2.53024	0.0436529	up	0.097507	chr8	+	93810635	93811767	exon sense-overlapping	Ensembl
1520401A03Rik	2.23331	0.00313891	up	0.0414152	chr17	-	23705057	23721940	intergenic	Ensembl
Mfsd11	2.64602	0.00258187	up	0.0414152	chr11	+	116853761	116874719	exon sense-overlapping	Ensembl
AK045762	2.71413	0.00520085	up	0.0416276	chr3	+	147096183	147128747	intergenic	Genbank
Rsu1	2.12031	0.0145288	up	0.0527144	chr2	-	13267460	13271310	exon sense-overlapping	Ensembl
Pcna-ps1	2.36305	0.00264665	up	0.0414152	chrX	+	99796470	99797663	intergenic	Ensembl
Traf6	2.31207	0.0168701	up	0.0563452	chr2	+	101678428	101686235	exon sense-overlapping	Ensembl
humanlincRNA1524	2.32457	0.00369955	up	0.0414152	chr5	-	41239352	41255042	intergenic	lincRNA
AK135720	2.75278	0.00286659	up	0.0414152	chr1	-	87718605	87720869	natural antisense	Genbank
AK135720	2.75278	0.00286659	up	0.0414152	chr1	-	87718605	87720869	natural antisense	Genbank
AK135720	2.75278	0.00286659	up	0.0414152	chr1	-	87718605	87720869	natural antisense	Genbank
AK029757	2.05421	0.00410218	up	0.0414152	chr6	+	57476696	57497671	intergenic	UCSC_knowngene
1700037F24Rik	3.38051	0.00687729	up	0.043045	chr1	-	132201068	132203803	intronic antisense	Ensembl
Mdm2	2.27371	0.00926435	up	0.0456204	chr10	-	117690108	117710685	exon sense-overlapping	Ensembl
Tspyl2	2.40068	0.0130175	up	0.0504922	chrX	-	152336851	152342425	exon sense-overlapping	Ensembl
Gm25780	2.23882	0.0103888	up	0.0469669	chr6	+	140530962	140531215	intron sense-overlapping	Ensembl
AK005667	3.11375	0.000771198	up	0.0414152	chr7	-	97598348	97645112	intronic antisense	UCSC_knowngene
Cstf3	2.09706	0.0204606	up	0.0620241	chr2	+	104655539	104663438	exon sense-overlapping	Ensembl
Ccm2l	2.15779	0.00986323	up	0.046324	chr2	+	153065954	153081735	exon sense-overlapping	Ensembl
Gltpd1	2.06204	0.0020216	up	0.0414152	chr4	-	155865295	155869362	exon sense-overlapping	Ensembl
Gm13431	2.25768	0.024381	up	0.0680448	chr2	+	36216824	36222934	intergenic	Ensembl
Pkd2l1	3.13766	0.0050366	up	0.041495	chr19	-	44147637	44192442	exon sense-overlapping	Ensembl
Gm14516	2.23738	0.000273666	up	0.0414152	chrX	-	16379395	16379647	intergenic	Ensembl
Gm20797	2.01962	0.00926573	up	0.0456204	chr8	-	20841351	20842350	intergenic	Ensembl
AK138612	4.78024	0.00400503	up	0.0414152	chr9	+	31243624	31244428	intergenic	Genbank
C1d	3.65017	0.0111934	up	0.0479487	chr11	+	17257591	17264294	exon sense-overlapping	Ensembl
XLOC_020790	2.1849	0.00990045	up	0.0463887	chr6	-	93627003	93648526	intergenic	Alexander et al 2013
XLOC_007391	2.02142	0.0361585	up	0.0863562	chr14	+	103346908	103404870	bidirectional	Alexander et al 2013
BC042782	2.14852	0.036141	up	0.0863392	chr4	+	95093509	95161234	intergenic	Ensembl
mouselincRNA1311	2.56965	0.00594406	up	0.0420517	chr6	-	91199996	91206721	intergenic	lincRNA
2700081O15Rik	2.21904	0.0119236	up	0.0489266	chr19	+	7420089	7423338	exon sense-overlapping	Ensembl
AI662270	2.61563	0.00264456	up	0.0414152	chr11	+	83223575	83226584	intergenic	RefSeq
Gm13528	2.48598	0.0201652	up	0.06163	chr2	+	33177901	33181881	intronic antisense	Ensembl
AK196959	2.99635	0.0182012	up	0.0584855	chr18	-	62937047	62937400	natural antisense	UCSC_knowngene
XLOC_006732	2.0222	0.00305681	up	0.0414152	chr13	-	62639249	62653261	intergenic	Alexander et al 2013
humanlincRNA1808	2.32209	0.00142193	up	0.0414152	chr11	-	55703650	55710935	intergenic	lincRNA
Ctc1	2.15279	0.0192429	up	0.0601928	chr11	+	69015910	69036473	exon sense-overlapping	RefSeq
Ctc1	2.15279	0.0192429	up	0.0601928	chr11	+	69015910	69036473	exon sense-overlapping	RefSeq
Gm14666	2.27864	0.00195709	up	0.0414152	chrX	+	61480452	61481295	intergenic	Ensembl
Zbtb38	5.51673	0.000732029	up	0.0414152	chr9	-	96731555	96732669	exon sense-overlapping	Ensembl
AK143018	2.29325	0.0221759	up	0.0646814	chr13	-	43400588	43401677	natural antisense	Genbank
Car6	2.0497	0.00799925	up	0.0441949	chr4	-	150187211	150196123	exon sense-overlapping	Ensembl
Mir3966	2.65837	0.00240477	up	0.0414152	chr10	+	97423477	97423562	intergenic	RefSeq
Gm12854	2.23554	0.00486959	up	0.0414152	chr4	+	116067267	116067564	intronic antisense	Ensembl
4930544M13Rik	2.41899	0.027261	up	0.0725505	chr13	+	114607236	114656824	intergenic	Ensembl
1700015O11Rik	2.64383	0.00109859	up	0.0414152	chr6	-	113631644	113633144	intergenic	Ensembl
DQ697370	2.37126	0.0124809	up	0.0497419	chr6	+	127798039	127798146	intergenic	UCSC_knowngene
Pelo	4.18542	0.000982698	up	0.0414152	chr13	-	115088354	115101964	exon sense-overlapping	UCSC_knowngene
Pelo	4.18542	0.000982698	up	0.0414152	chr13	-	115088354	115101964	exon sense-overlapping	UCSC_knowngene
Gm13676	2.24506	0.00102636	up	0.0414152	chr2	-	82543931	82544522	intergenic	Ensembl
Clec5a	2.52503	0.00869337	up	0.0448454	chr6	-	40576716	40585821	exon sense-overlapping	Ensembl
Clec5a	2.52503	0.00869337	up	0.0448454	chr6	-	40576716	40585821	exon sense-overlapping	Ensembl
Pinc	3.12009	0.0114139	up	0.0483699	chr1	-	73395333	73407569	intergenic	UCSC_knowngene
AK077267	2.40753	0.0133962	up	0.0509601	chr8	+	126518515	126519548	intergenic	Genbank
Btnl10	3.91446	7.81966e-05	up	0.0414152	chr11	+	58917951	58927158	exon sense-overlapping	Ensembl
Vps72	2.14284	0.000998507	up	0.0414152	chr3	+	95116525	95119302	exon sense-overlapping	Ensembl
Zfp141	2.29913	0.00540337	up	0.0416334	chr7	-	42489450	42501407	intergenic	Ensembl
Rgma	3.13633	0.00440362	up	0.0414152	chr7	+	73391226	73419899	exon sense-overlapping	Ensembl
Herpud1	2.19633	0.0101425	up	0.0466886	chr8	+	94387552	94392469	exon sense-overlapping	Ensembl
Gm11250	2.32612	0.0117871	up	0.0488003	chr4	+	72168767	72169449	intronic antisense	Ensembl
AK082735	2.17139	0.00323673	up	0.0414152	chr8	-	69132673	69134711	intergenic	Genbank
AK048346	2.05863	0.0056561	up	0.0417463	chr3	+	6111379	6112307	intergenic	Genbank
Prkcz	2.38642	0.00256342	up	0.0414152	chr4	-	155262099	155268335	exon sense-overlapping	Ensembl
Prkcz	2.38642	0.00256342	up	0.0414152	chr4	-	155262099	155268335	exon sense-overlapping	Ensembl
Nhp2	3.33428	0.023816	up	0.0671679	chr11	+	51619770	51623429	exon sense-overlapping	Ensembl
humanlincRNA2433	2.02378	0.0100094	up	0.0465812	chrX	+	153886215	153897450	intergenic	lincRNA
mouselincRNA0909	2.12381	0.0353859	up	0.0852121	chr2	+	129190759	129195784	intergenic	lincRNA
Vmn2r-ps78	2.59715	0.00362787	up	0.0414152	chr7	+	85884456	85884764	intergenic	Ensembl
4930527J03Rik	2.11964	0.0459971	up	0.100846	chr1	-	178276092	178276639	intergenic	Ensembl
AK081897	2.06791	0.0133848	up	0.0509572	chr5	+	29787687	29788927	intergenic	Genbank
AK208502	2.48386	0.0127046	up	0.050059	chr11	+	78341798	78342013	exon sense-overlapping	UCSC_knowngene
mouselincRNA0315	2.2239	0.00289026	up	0.0414152	chr12	-	54111474	54117924	intergenic	lincRNA
Egfr	3.61774	0.00232162	up	0.0414152	chr11	+	16905184	16910809	exon sense-overlapping	Ensembl
Gm15780	2.15734	0.00567212	up	0.0417771	chr6	+	149072703	149073638	intronic antisense	Ensembl
humanlincRNA1030	2.3577	0.0191717	up	0.0601174	chr17	+	85885869	85902401	intergenic	lincRNA
Esrra	2.32022	0.0030137	up	0.0414152	chr19	-	6912764	6921813	exon sense-overlapping	Ensembl
Ctbp2	2.01228	0.0118826	up	0.0488983	chr7	-	132987562	133015490	exon sense-overlapping	Ensembl
Ctbp2	2.01228	0.0118826	up	0.0488983	chr7	-	132987562	133015490	exon sense-overlapping	Ensembl
Eif3j1	2.46922	0.00627289	up	0.042282	chr2	+	122028651	122029328	exon sense-overlapping	Ensembl
AK076240	2.64348	0.00388654	up	0.0414152	chr5	+	45702732	45704760	intronic antisense	Genbank
XLOC_005810	3.28015	0.0136334	up	0.0512793	chr12	-	105900175	105905889	intergenic	Alexander et al 2013
Degs1	2.5258	0.00622406	up	0.0422024	chr1	-	182278496	182282804	exon sense-overlapping	Ensembl
Cycs	2.28973	0.0137068	up	0.0514689	chr6	-	50565236	50565949	exon sense-overlapping	Ensembl
Tpi1	3.34209	0.00281	up	0.0414152	chr6	-	124811271	124811886	exon sense-overlapping	Ensembl
Lrch2	2.60383	0.00507958	up	0.041495	chrX	-	147470386	147498165	exon sense-overlapping	Ensembl
Cox17	3.49393	0.0155887	up	0.0544479	chr16	+	38347039	38352731	exon sense-overlapping	Ensembl
Spata20	3.71719	0.0162642	up	0.055494	chr11	-	94478903	94485101	exon sense-overlapping	Ensembl
Ccdc83	2.70026	0.000706506	up	0.0414152	chr7	-	90235760	90265432	exon sense-overlapping	UCSC_knowngene
Ccdc83	2.70026	0.000706506	up	0.0414152	chr7	-	90235760	90265432	exon sense-overlapping	UCSC_knowngene
AK138850	2.4174	0.0109466	up	0.0476632	chr9	-	13231698	13234643	intergenic	Genbank
Polr3g	2.50973	0.00286982	up	0.0414152	chr13	-	81673879	81687285	exon sense-overlapping	Ensembl
Hspb6	2.24191	0.013361	up	0.0509572	chr7	+	30552177	30555440	exon sense-overlapping	Ensembl
Hspb6	2.24191	0.013361	up	0.0509572	chr7	+	30552177	30555440	natural antisense	Ensembl
Gm16119	6.2639	0.00148073	up	0.0414152	chr2	+	181579597	181581209	intronic antisense	Ensembl
Tmem68	2.32005	0.00623069	up	0.0422024	chr4	-	3549040	3574809	exon sense-overlapping	Ensembl
AK007185	4.5289	0.001841	up	0.0414152	chr13	+	71487606	71612709	intergenic	UCSC_knowngene
BC029722	2.26234	0.0216865	up	0.0639581	chr2	-	155817731	155819203	natural antisense	RefSeq
mouselincRNA0770	3.76367	0.00414884	up	0.0414152	chr18	+	54456131	54463006	intergenic	lincRNA
XLOC_019769	2.00052	0.0296787	up	0.0760882	chr6	+	35134014	35148625	bidirectional	Alexander et al 2013
XLOC_019769	2.00052	0.0296787	up	0.0760882	chr6	+	35134014	35148625	bidirectional	Alexander et al 2013
XLOC_019769	2.00052	0.0296787	up	0.0760882	chr6	+	35134014	35148625	bidirectional	Alexander et al 2013
XLOC_019769	2.00052	0.0296787	up	0.0760882	chr6	+	35134014	35148625	bidirectional	Alexander et al 2013
XLOC_019769	2.00052	0.0296787	up	0.0760882	chr6	+	35134014	35148625	bidirectional	Alexander et al 2013
AK089914	2.4189	0.00243882	up	0.0414152	chr8	-	82748280	82755052	intergenic	UCSC_knowngene
A630075F10Rik	2.37329	0.00166716	up	0.0414152	chr2	-	170061457	170070778	intergenic	RefSeq
Ralgps1	2.10987	0.00238634	up	0.0414152	chr2	-	33143306	33158170	exon sense-overlapping	Ensembl
Stx1b	2.43962	0.00287653	up	0.0414152	chr7	-	127807371	127810924	exon sense-overlapping	Ensembl
Il1bos	5.45729	0.00121531	up	0.0414152	chr2	+	129369901	129375733	intronic antisense	RefSeq
Mepce	2.39841	0.00240419	up	0.0414152	chr5	-	137782482	137783350	exon sense-overlapping	Ensembl
Gm4707	3.31028	0.00609702	up	0.0421362	chr17	-	71459829	71460395	intron sense-overlapping	Ensembl
Gm20478	2.04299	0.00318143	up	0.0414152	chr17	+	36167981	36171805	natural antisense	Ensembl
humanlincRNA1634	2.26574	0.00265894	up	0.0414152	chr3	+	123750346	123757772	intergenic	lincRNA
Gm14856	2.2446	0.00393895	up	0.0414152	chrX	+	106176313	106176926	intergenic	Ensembl
Gm8363	2.07228	0.0144085	up	0.0525358	chr17	-	5480988	5483069	intergenic	RefSeq
TCONS_00034141	2.30283	0.0225862	up	0.0653548	chr9	-	27698738	27706448	intergenic	Alexander et al 2013
M38679	2.19284	0.0268954	up	0.0720574	chr14	+	53554252	53560243	intergenic	UCSC_knowngene
AK017047	2.03773	0.00318196	up	0.0414152	chr13	+	50137068	50146670	intergenic	Genbank
DQ541184	2.32277	0.0014345	up	0.0414152	chr7	+	73110377	73110485	intergenic	UCSC_knowngene
XLOC_004968	2.99151	0.000889921	up	0.0414152	chr13	-	106747075	106760314	intergenic	Lei Sun et al 2012
Gm22820	3.76039	0.00548009	up	0.041729	chr19	-	8681834	8682163	natural antisense	Ensembl
1700030L20Rik	2.58906	0.00358246	up	0.0414152	chr3	-	136435269	136449349	intergenic	RefSeq
Api5	3.53964	0.0100973	up	0.0466328	chr2	-	94422335	94438136	exon sense-overlapping	Ensembl
AK140781	4.25149	0.00782501	up	0.0440135	chrX	+	93459339	93462801	natural antisense	Genbank
Prph2	2.07651	0.00282374	up	0.0414152	chr17	+	46910477	46920347	exon sense-overlapping	Ensembl
Gm16217	5.24562	0.000496948	up	0.0414152	chr10	+	127596547	127597870	intronic antisense	Ensembl
Gm11895	2.02536	0.00462756	up	0.0414152	chr4	-	25867988	25868455	intergenic	Ensembl
Rps6ka3	4.64131	0.00461452	up	0.0414152	chrX	+	159362405	159363740	exon sense-overlapping	Ensembl
humanlincRNA0490	4.55827	0.00421469	up	0.0414152	chr10	+	124588867	124706035	intergenic	lincRNA
XLOC_022836	2.21509	0.00235493	up	0.0414152	chr7	-	69391097	69397191	intergenic	Alexander et al 2013
B230209K01Rik	2.92128	0.0055985	up	0.0417463	chr1	+	121087404	121120975	intergenic	RefSeq
Col17a1	4.22467	0.00479428	up	0.0414152	chr19	-	47648099	47649595	exon sense-overlapping	Ensembl
1700023H06Rik	2.22848	0.0234232	up	0.0665001	chr13	-	80884223	80885524	intronic antisense	Ensembl
4930528P14Rik	2.31798	0.000618291	up	0.0414152	chr2	-	115329265	115344280	intergenic	RefSeq
Polr3f	2.31598	0.00927987	up	0.0456366	chr2	+	144536282	144541779	exon sense-overlapping	UCSC_knowngene
Dgki	7.11777	0.000522373	up	0.0414152	chr6	-	36846980	37300184	exon sense-overlapping	Ensembl
Gm13042	2.3261	0.000511629	up	0.0414152	chr4	-	143458377	143460538	intergenic	Ensembl
Ip6k1	2.45238	0.00413451	up	0.0414152	chr9	+	108002645	108033722	exon sense-overlapping	Ensembl
Gm15850	2.37844	0.000579775	up	0.0414152	chr1	-	136127718	136131183	bidirectional	RefSeq
Ndst4	2.56862	0.00528251	up	0.0416276	chr3	+	125404093	125686644	exon sense-overlapping	Ensembl
AK146131	2.15046	0.0163155	up	0.0555745	chr14	-	102818163	102834758	intergenic	Genbank
humanlincRNA1606	2.0386	0.0272573	up	0.0725479	chr3	+	140283090	140318019	intergenic	lincRNA
Gm19689	2.12053	0.0282879	up	0.0740542	chr17	-	83033591	83078225	intergenic	RefSeq
Mafk	2.02373	0.0036414	up	0.0414152	chr5	+	139791533	139799500	exon sense-overlapping	Ensembl
XLOC_002542	2.20113	0.00692121	up	0.0430788	chr10	-	86532769	86535301	intergenic	Alexander et al 2013
XLOC_020936	2.20421	0.000457554	up	0.0414152	chr6	-	126487602	126488326	intergenic	Alexander et al 2013
Tle6	2.01178	0.0387828	up	0.0904706	chr10	-	81590906	81597345	exon sense-overlapping	Ensembl
XLOC_027202	2.17685	0.00577565	up	0.0418235	chrX	-	93259845	93262607	intergenic	Alexander et al 2013
Gm11413	2.15072	0.0105411	up	0.0471826	chr4	-	83378316	83390668	intergenic	RefSeq
humanlincRNA1330	2.83127	0.00366372	up	0.0414152	chr5	+	111490939	111492353	intergenic	lincRNA
Gm26654	2.1518	0.00741911	up	0.0435307	chr3	+	96402380	96402948	intergenic	Ensembl
mouselincRNA0269	2.22846	0.0382536	up	0.0897351	chr11	+	96312474	96313038	intergenic	lincRNA
Renbp	3.43232	0.00261846	up	0.0414152	chrX	-	73922122	73930817	exon sense-overlapping	Ensembl
Renbp	3.43232	0.00261846	up	0.0414152	chrX	-	73922122	73930817	exon sense-overlapping	Ensembl
Kitl	2.00175	0.0210377	up	0.0629196	chr10	+	100091671	100100412	exon sense-overlapping	UCSC_knowngene
AK089233	2.02029	0.0107421	up	0.0473778	chr9	+	54068618	54069602	bidirectional	Genbank
Lsm4	2.18332	0.012072	up	0.049119	chr8	+	70677664	70678116	exon sense-overlapping	Ensembl
AK081595	2.58731	0.00990874	up	0.0464031	chr1	+	15716879	15719068	intergenic	Genbank
AK133364	2.49483	0.0115652	up	0.0484966	chr4	-	135622285	135626528	intergenic	Genbank
AK132908	2.60611	0.015889	up	0.0548802	chr5	-	10741051	10743175	intergenic	Genbank
Spns1	3.95273	0.00336893	up	0.0414152	chr7	-	126370066	126377411	exon sense-overlapping	Ensembl
AK034657	2.01496	0.0391639	up	0.0910581	chr4	+	91178341	91181306	intergenic	Genbank
0610012G03Rik	2.26404	0.00696162	up	0.0430825	chr16	-	31948023	31948448	bidirectional	Ensembl
mouselincRNA0218	2.68163	0.0069104	up	0.0430561	chr10	+	118610607	118623831	intergenic	lincRNA
Vgll4	2.02439	0.0173632	up	0.0570876	chr6	-	114860627	114875107	exon sense-overlapping	Ensembl
Gm25842	3.63706	0.00824265	up	0.0443479	chr9	+	102991894	102992216	intergenic	Ensembl
mouselincRNA1636	2.27568	0.00356923	up	0.0414152	chrX	+	99273186	99283443	intergenic	lincRNA
humanlincRNA2042	3.66355	0.00254688	up	0.0414152	chr13	+	19865646	19866008	intergenic	lincRNA
BC038929	5.36791	0.000786993	up	0.0414152	chr9	+	22260101	22262667	bidirectional	UCSC_knowngene
DQ706101	4.03456	0.00328812	up	0.0414152	chr14	+	24086013	24086105	intergenic	UCSC_knowngene
Gm13382	3.3599	0.0133851	up	0.0509572	chr2	-	23876029	23876161	intergenic	Ensembl
Zfyve16	2.26907	0.00435428	up	0.0414152	chr13	-	92487846	92517074	exon sense-overlapping	Ensembl
Gm11786	2.07211	0.0292614	up	0.0754777	chr4	+	3327174	3327329	intergenic	Ensembl
AK080737	2.52908	0.0104219	up	0.0470073	chr6	-	42262891	42264797	natural antisense	Genbank
Gm9439	2.19171	0.00375148	up	0.0414152	chrX	+	21504049	21505460	intergenic	Ensembl
Gm20641	2.35599	0.0246626	up	0.068506	chr14	+	38522048	38532311	intronic antisense	Ensembl
Gm20641	2.35599	0.0246626	up	0.068506	chr14	+	38522048	38532311	intronic antisense	Ensembl
Gm20641	2.35599	0.0246626	up	0.068506	chr14	+	38522048	38532311	intronic antisense	Ensembl
Peg3os	2.61985	0.0157648	up	0.0546655	chr7	+	6706759	6707624	natural antisense	RefSeq
Gm12904	2.23495	0.0123971	up	0.049625	chr4	+	123838103	123839502	intergenic	Ensembl
AK015071	2.50363	0.0293297	up	0.0755969	chr1	+	36332707	36333421	intergenic	Genbank
humanlincRNA0549	2.65464	0.0172319	up	0.0568753	chr5	-	126523625	126529184	intergenic	lincRNA
AK047097	2.26741	0.00867822	up	0.0448288	chr14	-	46804134	46806151	intergenic	Genbank
Snhg8	2.1322	0.00242488	up	0.0414152	chr3	-	123507551	123508336	intergenic	RefSeq
Fsd1l	2.20244	0.00704743	up	0.0431213	chr4	+	53631715	53659678	exon sense-overlapping	UCSC_knowngene
Fsd1l	2.20244	0.00704743	up	0.0431213	chr4	+	53631715	53659678	exon sense-overlapping	UCSC_knowngene
Skiv2l-ps1	2.55455	0.00226404	up	0.0414152	chr17	-	34769832	34771228	intergenic	Ensembl
Sla	3.25873	0.00507229	up	0.041495	chr15	-	66785719	66803749	exon sense-overlapping	Ensembl
Sla	3.25873	0.00507229	up	0.041495	chr15	-	66785719	66803749	exon sense-overlapping	Ensembl
Tcof1	2.28286	0.0134108	up	0.0509865	chr18	-	60815996	60848959	exon sense-overlapping	Ensembl
Tcof1	2.28286	0.0134108	up	0.0509865	chr18	-	60815996	60848959	exon sense-overlapping	Ensembl
Gm11915	3.9559	0.001245	up	0.0414152	chr4	-	28814296	28815076	intronic antisense	Ensembl
Gm11915	3.9559	0.001245	up	0.0414152	chr4	-	28814296	28815076	intronic antisense	Ensembl
Olfr337-ps1	2.43999	0.00493091	up	0.0414152	chr2	+	36336627	36337080	intergenic	Ensembl
Jmjd8	2.53775	0.00416674	up	0.0414152	chr17	+	25829120	25830361	exon sense-overlapping	Ensembl
Sh3tc1	2.66278	0.00150514	up	0.0414152	chr5	-	35697184	35719238	exon sense-overlapping	Ensembl
uc.181	2.72664	0.00827479	up	0.044374	chr11	-	33299858	33300136	intron sense-overlapping	UCR
Gm371	3.36237	0.00527936	up	0.0416276	chrX	-	94997438	94998683	intergenic	Ensembl
Tsen54	2.03434	0.00396952	up	0.0414152	chr11	+	115814804	115820507	exon sense-overlapping	Ensembl
XLOC_009791	2.02733	0.00319613	up	0.0414152	chr17	+	10350796	10357117	intergenic	Alexander et al 2013
uc.95	2.62601	0.011369	up	0.0482814	chr2	-	70474803	70475054	natural antisense	UCR
humanlincRNA0755	2.73138	0.00772154	up	0.0438681	chr12	-	106410935	106423242	intergenic	lincRNA
XLOC_006257	2.48534	0.00506176	up	0.041495	chr13	+	74443135	74448564	intergenic	Alexander et al 2013
AK040305	2.28599	0.00196886	up	0.0414152	chr18	+	70530684	70532225	bidirectional	Genbank
AK040305	2.28599	0.00196886	up	0.0414152	chr18	+	70530684	70532225	bidirectional	Genbank
Fam120b	4.70361	0.00728194	up	0.0434473	chr17	+	15396201	15433581	exon sense-overlapping	RefSeq
Bspry	10.5522	0.00147513	up	0.0414152	chr4	+	62480088	62486419	exon sense-overlapping	Ensembl
uc.141	2.13138	0.0132194	up	0.0508107	chr5	-	52150277	52150572	exon sense-overlapping	UCR
uc.177	3.14751	0.0120107	up	0.0490045	chr11	-	33430490	33430747	intron sense-overlapping	UCR
5830444B04Rik	2.0713	0.0430361	up	0.0965683	chr4	-	155408308	155421704	natural antisense	RefSeq
5830444B04Rik	2.0713	0.0430361	up	0.0965683	chr4	-	155408308	155421704	natural antisense	RefSeq
Fam69b	2.36637	0.00137047	up	0.0414152	chr2	+	26634202	26635025	exon sense-overlapping	Ensembl
XLOC_005908	2.83119	0.00364835	up	0.0414152	chr13	+	13343448	13350493	intergenic	Alexander et al 2013
Igll1	2.38768	0.0201881	up	0.06163	chr16	-	16860673	16863985	exon sense-overlapping	Ensembl
AK021224	2.10243	0.0055373	up	0.041729	chr5	-	30038467	30039281	intergenic	Genbank
Gm15517	2.19243	0.00679271	up	0.0430322	chr7	+	44261470	44261891	intergenic	Ensembl
Pfkfb1	4.44202	0.00458995	up	0.0414152	chrX	+	150594609	150643857	exon sense-overlapping	Ensembl
XLOC_006822	2.69524	0.0108117	up	0.0474887	chr13	-	74551349	74564131	intergenic	Alexander et al 2013
Fbxo5	2.11584	0.0127445	up	0.0501038	chr10	-	5802199	5804600	exon sense-overlapping	Ensembl
AK149829	2.04183	0.0107948	up	0.047468	chrX	-	36381621	36386264	intergenic	Genbank
Tyrp1	2.34188	0.00765949	up	0.0438012	chr4	+	80846570	80850904	exon sense-overlapping	UCSC_knowngene
XLOC_002537	3.49285	0.0107365	up	0.0473778	chr10	-	85691704	85709423	intergenic	Alexander et al 2013
uc.356	3.41445	0.00183649	up	0.0414152	chr14	+	120395481	120395732	exon sense-overlapping	UCR
Acot8	2.04501	0.0133321	up	0.0509382	chr2	-	164792767	164796489	exon sense-overlapping	Ensembl
Acot8	2.04501	0.0133321	up	0.0509382	chr2	-	164792767	164796489	natural antisense	Ensembl
Kctd20	2.34626	0.00838095	up	0.0444981	chr17	+	28952502	28967092	exon sense-overlapping	Ensembl
Atg4c	2.05365	0.0400324	up	0.0923237	chr4	+	99218090	99221695	exon sense-overlapping	Ensembl
Dok1	3.80172	0.0147824	up	0.0532227	chr6	-	83030939	83033468	exon sense-overlapping	Ensembl
Ddx51	2.34332	0.00283378	up	0.0414152	chr5	+	110653545	110655145	exon sense-overlapping	Ensembl
AK015118	2.10761	0.0113166	up	0.0481606	chr3	+	23461049	23521327	intergenic	UCSC_knowngene
humanlincRNA0837	2.44699	0.0127133	up	0.0500621	chr7	+	123501305	123501924	bidirectional	lincRNA
Gas5	2.26494	0.00285474	up	0.0414152	chr1	+	161037717	161038537	intergenic	Ensembl
Pttg1	3.14435	0.00529572	up	0.0416276	chr11	-	43420277	43425981	exon sense-overlapping	Ensembl
Pttg1	3.14435	0.00529572	up	0.0416276	chr11	-	43420277	43425981	exon sense-overlapping	Ensembl
humanlincRNA1656	3.26641	0.000850649	up	0.0414152	chr13	-	72527867	72538855	intergenic	lincRNA
Zfp91Cntf	3.1641	0.00298382	up	0.0414152	chr19	-	12763527	12796123	exon sense-overlapping	RefSeq
Zfp91Cntf	3.1641	0.00298382	up	0.0414152	chr19	-	12763527	12796123	exon sense-overlapping	RefSeq
Rabac1	2.8524	0.00308051	up	0.0414152	chr7	-	24969749	24972412	exon sense-overlapping	UCSC_knowngene
Ankrd37	2.14232	0.0141164	up	0.0520694	chr8	-	45996910	45999867	exon sense-overlapping	Ensembl
Ankrd37	2.14232	0.0141164	up	0.0520694	chr8	-	45996910	45999867	natural antisense	Ensembl
XLOC_026716	2.54543	0.00284032	up	0.0414152	chrX	+	134776174	134782131	intergenic	Alexander et al 2013
humanlincRNA0546	2.73001	0.0153436	up	0.0540539	chr5	-	125245207	125245822	intergenic	lincRNA
Fam195b	2.4156	0.00179138	up	0.0414152	chr11	-	120542887	120549701	exon sense-overlapping	Ensembl
C330006K01Rik	2.19925	0.00878635	up	0.0448849	chr5	+	142470289	142470556	exon sense-overlapping	UCSC_knowngene
Foxa2	2.35825	0.00737651	up	0.0434524	chr2	-	148044239	148045464	exon sense-overlapping	Ensembl
Dnajc22	2.08628	0.00107354	up	0.0414152	chr15	+	99093169	99100917	exon sense-overlapping	Ensembl
XLOC_005167	2.94305	0.00192823	up	0.0414152	chr12	+	77782650	77786002	intergenic	Alexander et al 2013
2810029C07Rik	2.54118	0.00639121	up	0.0424323	chr12	-	111572316	111574402	bidirectional	RefSeq
2810029C07Rik	2.54118	0.00639121	up	0.0424323	chr12	-	111572316	111574402	bidirectional	RefSeq
XLOC_008375	2.09347	0.00284411	up	0.0414152	chr15	+	103599555	103607249	intergenic	Alexander et al 2013
uc.211	2.189	0.0106604	up	0.0472674	chr6	+	51879360	51879651	intronic antisense	UCR
DQ715203	3.10661	0.00132927	up	0.0414152	chr8	+	110124803	110124868	intergenic	UCSC_knowngene
humanlincRNA0744	2.48478	0.00829758	up	0.0444036	chr12	-	99171682	99181529	intergenic	lincRNA
6720468P15Rik	2.32122	0.00429817	up	0.0414152	chr19	+	57509065	57512788	intergenic	RefSeq
Gm6893	2.01938	0.00326168	up	0.0414152	chr10	-	24567076	24568134	intergenic	Ensembl
Gm23954	2.23969	0.00260102	up	0.0414152	chr18	-	77806313	77806666	intronic antisense	Ensembl
Asah1	2.10464	0.00276587	up	0.0414152	chr8	-	41340660	41350037	exon sense-overlapping	Ensembl
Serf2	2.2689	0.000952051	up	0.0414152	chr2	+	121449367	121453005	exon sense-overlapping	Ensembl
Serf2	2.2689	0.000952051	up	0.0414152	chr2	+	121449367	121453005	natural antisense	Ensembl
XLOC_021494	2.73424	0.0190209	up	0.0599046	chr7	+	37772694	37775748	intergenic	Alexander et al 2013
Rpgrip1l	2.4887	0.00472531	up	0.0414152	chr8	-	91218955	91313222	exon sense-overlapping	Ensembl
Cln5	2.38887	0.0114066	up	0.0483593	chr14	+	103071633	103073412	exon sense-overlapping	UCSC_knowngene
Eif3f	2.82972	0.00169414	up	0.0414152	chr7	+	108940307	108941008	exon sense-overlapping	Ensembl
AK086914	2.01108	0.00347183	up	0.0414152	chrX	-	52050890	52052537	intergenic	UCSC_knowngene
Gm26871	2.61422	0.00415578	up	0.0414152	chr3	+	118433921	118516711	intergenic	Ensembl
Gm26623	2.58672	0.013718	up	0.051483	chr12	+	83620209	83621174	intergenic	Ensembl
Klhl12	2.88626	0.00392128	up	0.0414152	chr1	+	134475279	134485924	exon sense-overlapping	Ensembl
Gm12635	3.12246	0.0152142	up	0.053908	chr4	+	90452873	90453625	intergenic	Ensembl
AK019684	2.16376	0.0147477	up	0.053177	chr14	+	24004990	24005837	bidirectional	Genbank
AK019684	2.16376	0.0147477	up	0.053177	chr14	+	24004990	24005837	bidirectional	Genbank
AK019684	2.16376	0.0147477	up	0.053177	chr14	+	24004990	24005837	bidirectional	Genbank
AK019684	2.16376	0.0147477	up	0.053177	chr14	+	24004990	24005837	bidirectional	Genbank
AK019684	2.16376	0.0147477	up	0.053177	chr14	+	24004990	24005837	bidirectional	Genbank
AK019684	2.16376	0.0147477	up	0.053177	chr14	+	24004990	24005837	bidirectional	Genbank
AK019684	2.16376	0.0147477	up	0.053177	chr14	+	24004990	24005837	bidirectional	Genbank
AK019684	2.16376	0.0147477	up	0.053177	chr14	+	24004990	24005837	bidirectional	Genbank
AK019684	2.16376	0.0147477	up	0.053177	chr14	+	24004990	24005837	bidirectional	Genbank
AK019684	2.16376	0.0147477	up	0.053177	chr14	+	24004990	24005837	bidirectional	Genbank
AK019684	2.16376	0.0147477	up	0.053177	chr14	+	24004990	24005837	bidirectional	Genbank
AK019684	2.16376	0.0147477	up	0.053177	chr14	+	24004990	24005837	bidirectional	Genbank
AK019684	2.16376	0.0147477	up	0.053177	chr14	+	24004990	24005837	bidirectional	Genbank
AK019684	2.16376	0.0147477	up	0.053177	chr14	+	24004990	24005837	bidirectional	Genbank
AK019684	2.16376	0.0147477	up	0.053177	chr14	+	24004990	24005837	bidirectional	Genbank
AK019684	2.16376	0.0147477	up	0.053177	chr14	+	24004990	24005837	bidirectional	Genbank
AK019684	2.16376	0.0147477	up	0.053177	chr14	+	24004990	24005837	bidirectional	Genbank
AK019684	2.16376	0.0147477	up	0.053177	chr14	+	24004990	24005837	bidirectional	Genbank
AK019684	2.16376	0.0147477	up	0.053177	chr14	+	24004990	24005837	bidirectional	Genbank
AK019684	2.16376	0.0147477	up	0.053177	chr14	+	24004990	24005837	bidirectional	Genbank
AK019684	2.16376	0.0147477	up	0.053177	chr14	+	24004990	24005837	bidirectional	Genbank
AK019684	2.16376	0.0147477	up	0.053177	chr14	+	24004990	24005837	bidirectional	Genbank
Eif2ak4	3.15682	0.00900901	up	0.0452618	chr2	+	118457159	118462094	exon sense-overlapping	Ensembl
Eif2ak4	3.15682	0.00900901	up	0.0452618	chr2	+	118457159	118462094	exon sense-overlapping	Ensembl
Gm20534	4.64081	0.00962518	up	0.0459218	chr6	+	90056625	90056797	intergenic	Ensembl
AK053312	3.54313	0.00909667	up	0.0453783	chr7	+	105400509	105401892	bidirectional	Genbank
AK053312	3.54313	0.00909667	up	0.0453783	chr7	+	105400509	105401892	bidirectional	Genbank
AK053312	3.54313	0.00909667	up	0.0453783	chr7	+	105400509	105401892	bidirectional	Genbank
mouselincRNA1040	2.40184	0.00297366	up	0.0414152	chr3	-	105295744	105316369	intergenic	lincRNA
XLOC_006542	2.63729	0.00073693	up	0.0414152	chr13	-	28430339	28432687	intergenic	Alexander et al 2013
AK019632	2.02483	0.019969	up	0.0613742	chr13	+	59419388	59421663	intergenic	Genbank
Mfap3	4.35374	0.0365907	up	0.087033	chr11	+	57518685	57529089	exon sense-overlapping	Ensembl
Msh4	2.11582	0.00373151	up	0.0414152	chr3	-	153857146	153865100	exon sense-overlapping	UCSC_knowngene
Cabp2	2.09413	0.00162976	up	0.0414152	chr19	+	4086474	4087337	exon sense-overlapping	Ensembl
Cabp2	2.09413	0.00162976	up	0.0414152	chr19	+	4086474	4087337	exon sense-overlapping	Ensembl
Cabp2	2.09413	0.00162976	up	0.0414152	chr19	+	4086474	4087337	exon sense-overlapping	Ensembl
Mageb17-ps	2.11174	0.0172298	up	0.0568753	chrX	+	91625394	91626363	intergenic	Ensembl
A930015D03Rik	2.06829	0.0162956	up	0.0555278	chr17	+	35994503	36038174	intronic antisense	RefSeq
A930015D03Rik	2.06829	0.0162956	up	0.0555278	chr17	+	35994503	36038174	intronic antisense	RefSeq
B430219N15Rik	2.08926	0.00144675	up	0.0414152	chr10	+	7780184	7781289	natural antisense	Ensembl
BC127131	5.49731	0.00242967	up	0.0414152	chr11	-	75159115	75159685	natural antisense	UCSC_knowngene
Serpina3e-ps	2.02751	0.00500462	up	0.041495	chr12	-	104189516	104192926	intergenic	Ensembl
4930463O16Rik	5.27086	0.000975171	up	0.0414152	chr10	+	84488733	84492726	intergenic	Ensembl
Sox2ot	2.13185	0.00353648	up	0.0414152	chr3	+	34638173	34675897	intron sense-overlapping	Ensembl
Olfr271-ps1	7.39768	0.00171045	up	0.0414152	chr4	-	52935429	52936381	intergenic	Ensembl
Zfp521	2.07273	0.00171865	up	0.0414152	chr18	-	13687015	13847134	exon sense-overlapping	UCSC_knowngene
4930566F21Rik	2.49375	0.0057963	up	0.0418559	chr5	-	31486632	31495179	natural antisense	Ensembl
4930566F21Rik	2.49375	0.0057963	up	0.0418559	chr5	-	31486632	31495179	natural antisense	Ensembl
AK043348	2.03302	0.0355753	up	0.0855169	chr3	-	14128592	14130141	natural antisense	Genbank
AK043348	2.03302	0.0355753	up	0.0855169	chr3	-	14128592	14130141	natural antisense	Genbank
AK043348	2.03302	0.0355753	up	0.0855169	chr3	-	14128592	14130141	natural antisense	Genbank
AK043348	2.03302	0.0355753	up	0.0855169	chr3	-	14128592	14130141	natural antisense	Genbank
AK014679	2.07853	0.0101953	up	0.0467434	chr2	-	148428875	148430434	intergenic	Genbank
Tulp1	3.14495	0.0250308	up	0.0690876	chr17	-	28352529	28362920	exon sense-overlapping	Ensembl
Vdac2	2.07202	0.0152085	up	0.053908	chr14	+	21842274	21845519	exon sense-overlapping	Ensembl
4921504A21Rik	2.01228	0.00530153	up	0.0416276	chr5	-	19202367	19226555	bidirectional	RefSeq
2810049E08Rik	2.11312	0.0392253	up	0.0911582	chr13	+	83891207	83928710	intergenic	RefSeq
Gpcpd1	2.64421	0.016546	up	0.0558483	chr2	-	132529081	132542031	exon sense-overlapping	Ensembl
Gpcpd1	2.64421	0.016546	up	0.0558483	chr2	-	132529081	132542031	exon sense-overlapping	Ensembl
Mtap4	2.33907	0.00683833	up	0.043045	chr9	+	110062634	110083954	exon sense-overlapping	UCSC_knowngene
Mtap4	2.33907	0.00683833	up	0.043045	chr9	+	110062634	110083954	exon sense-overlapping	UCSC_knowngene
Mtap4	2.33907	0.00683833	up	0.043045	chr9	+	110062634	110083954	exon sense-overlapping	UCSC_knowngene
Myo15b	2.27318	0.00439683	up	0.0414152	chr11	+	115877515	115880155	intergenic	Ensembl
Aoc1	2.12215	0.00497782	up	0.0414607	chr6	+	48907354	48908651	exon sense-overlapping	Ensembl
Nme6	3.10152	0.00185881	up	0.0414152	chr9	+	109832786	109842954	exon sense-overlapping	Ensembl
XLOC_016231	2.28959	0.00790557	up	0.0441041	chr3	-	139796351	139808125	intergenic	Alexander et al 2013
1700040D17Rik	2.32346	0.048949	up	0.105296	chr3	-	94409394	94412883	bidirectional	Ensembl
Arrdc1	2.08439	0.00471345	up	0.0414152	chr2	-	24925354	24935145	exon sense-overlapping	Ensembl
Arrdc1	2.08439	0.00471345	up	0.0414152	chr2	-	24925354	24935145	exon sense-overlapping	Ensembl
Gm20500	2.35111	0.00630581	up	0.042325	chr5	+	92736204	92737442	intron sense-overlapping	Ensembl
Gm15676	2.9568	0.00246766	up	0.0414152	chr7	-	126800789	126809108	intergenic	Ensembl
Decr2	2.17103	0.00413451	up	0.0414152	chr17	-	26083654	26090300	exon sense-overlapping	Ensembl
mouselincRNA0056	3.04924	0.00277516	up	0.0414152	chr1	+	86487546	86488327	intergenic	lincRNA
AK038261	2.29666	0.0125574	up	0.0498089	chr3	-	135403922	135405893	intergenic	Genbank
AK077355	2.43836	0.00714666	up	0.0432113	chr9	+	50746037	50749507	natural antisense	Genbank
Gm13269	2.05296	0.00367795	up	0.0414152	chr2	-	14740373	14767022	intronic antisense	Ensembl
Lrp2bp	2.13129	0.0109027	up	0.0475791	chr8	+	46022479	46029448	exon sense-overlapping	Ensembl
Hiatl1	2.52363	0.0114911	up	0.0483956	chr13	-	65066575	65069827	exon sense-overlapping	Ensembl
AK047588	2.10706	0.00379859	up	0.0414152	chr14	-	78559349	78562829	intergenic	Genbank
XLOC_014936	3.05971	0.0110028	up	0.0477361	chr2	-	171922100	171925471	intergenic	Alexander et al 2013
AK006250	2.15959	0.0270487	up	0.0722874	chr17	+	25985814	25988469	intergenic	UCSC_knowngene
Ndufc2	2.03943	0.00900609	up	0.0452618	chr7	+	97400102	97407080	exon sense-overlapping	Ensembl
2810407C02Rik	2.26659	0.00303168	up	0.0414152	chr3	+	58576657	58593546	exon sense-overlapping	UCSC_knowngene
AK133391	2.47555	0.000301791	up	0.0414152	chr7	+	45830894	45835245	natural antisense	UCSC_knowngene
Taf10	2.09582	0.00706387	up	0.0431213	chr7	-	105743236	105744342	exon sense-overlapping	Ensembl
DQ691839	2.48053	0.0084903	up	0.0446267	chr5	-	113337427	113337497	intergenic	UCSC_knowngene
XLOC_026727	2.17614	0.0107764	up	0.0474377	chrX	+	135978960	135983642	intergenic	Alexander et al 2013
AK053634	4.04751	0.00161618	up	0.0414152	chr2	-	84238148	84241036	intergenic	Genbank
Krt7	2.58001	0.0123807	up	0.0496163	chr15	+	101412448	101427789	exon sense-overlapping	Ensembl
XLOC_001990	2.05813	0.0019391	up	0.0414152	chr10	+	95892534	95897287	intergenic	Alexander et al 2013
AK043000	3.60298	0.0131832	up	0.0507635	chr9	+	53402955	53404126	intergenic	Genbank
humanlincRNA0806	2.5539	0.00394239	up	0.0414152	chr9	+	60971043	60988385	intergenic	lincRNA
AK038493	3.18401	0.00160401	up	0.0414152	chr3	-	135432815	135435803	intergenic	Genbank
Slc1a1	2.09613	0.0226356	up	0.0654241	chr19	+	28895792	28912638	exon sense-overlapping	Ensembl
AK082637	2.20925	0.0122826	up	0.0495023	chr18	+	83490413	83494417	intergenic	Genbank
AK083564	2.2237	0.00517882	up	0.0416276	chr1	-	47433823	47435765	intergenic	Genbank
Gm16275	3.15555	0.00712638	up	0.0431564	chr17	+	23771840	23777763	intronic antisense	Ensembl
Bloodlinc	2.1804	0.00360145	up	0.0414152	chr11	-	102375548	102377020	intergenic	Ensembl
DQ568095	2.48892	0.00611745	up	0.0421757	chr6	-	81898386	81898464	intergenic	UCSC_knowngene
1700025M24Rik	2.11082	0.00683492	up	0.043045	chr5	-	73268579	73284184	intergenic	RefSeq
mouselincRNA0589	2.32745	0.0148025	up	0.0532356	chr15	-	90244383	90257383	intergenic	lincRNA
AK034111	2.21472	0.00531301	up	0.0416276	chr6	-	128165495	128166919	intergenic	Genbank
Gm26098	2.14221	0.00589575	up	0.0420141	chr13	-	16859184	16859472	intron sense-overlapping	Ensembl
Vsig4	2.10759	0.0134936	up	0.0511018	chrX	-	96249949	96293412	exon sense-overlapping	Ensembl
Gamt	2.28836	0.0216295	up	0.0638887	chr10	-	80258576	80260918	exon sense-overlapping	Ensembl
Mapk8ip1	2.00722	0.00156622	up	0.0414152	chr2	-	92389901	92392732	exon sense-overlapping	Ensembl
Mapk8ip1	2.00722	0.00156622	up	0.0414152	chr2	-	92389901	92392732	exon sense-overlapping	Ensembl
Mapk8ip1	2.00722	0.00156622	up	0.0414152	chr2	-	92389901	92392732	exon sense-overlapping	Ensembl
TCONS_00012310	2.16282	0.00711342	up	0.0431519	chr16	-	94061899	94062373	intergenic	Alexander et al 2013
DQ706682	2.70569	0.00734907	up	0.0434473	chr4	-	94327733	94327812	intergenic	UCSC_knowngene
Gpr137b	2.00291	0.00104439	up	0.0414152	chr13	-	13357619	13393624	exon sense-overlapping	UCSC_knowngene
Fbxo4	2.07909	0.00125843	up	0.0414152	chr15	-	3971283	3971982	exon sense-overlapping	Ensembl
humanlincRNA2338	2.30375	0.00437244	up	0.0414152	chr4	-	39107648	39117349	intergenic	lincRNA
mouselincRNA0776	2.68933	0.00304984	up	0.0414152	chr18	+	56651622	56671369	intergenic	lincRNA
AK084816	2.63316	0.00553279	up	0.041729	chr7	-	143350420	143353912	intronic antisense	Genbank
Gm14736	2.05458	0.00494147	up	0.0414152	chrX	-	72692509	72692845	intergenic	Ensembl
XLOC_014361	2.13428	0.0255128	up	0.0698706	chr6	+	37685916	37687275	intergenic	Lei Sun et al 2012
BC028471	2.35868	0.00321234	up	0.0414152	chr5	+	149369045	149376734	intergenic	Ensembl
AK205023	2.0757	0.000734091	up	0.0414152	chr17	+	47599416	47599689	exon sense-overlapping	UCSC_knowngene
AK205023	2.0757	0.000734091	up	0.0414152	chr17	+	47599416	47599689	natural antisense	UCSC_knowngene
AK134599	2.23641	0.0241055	up	0.0675857	chr14	+	122908673	122910615	intronic antisense	Genbank
Tec	2.89383	0.00716826	up	0.0432517	chr5	-	72755737	72868483	exon sense-overlapping	Ensembl
Tec	2.89383	0.00716826	up	0.0432517	chr5	-	72755737	72868483	exon sense-overlapping	Ensembl
Sgpl1	3.9403	0.00061733	up	0.0414152	chr10	-	61098644	61147644	exon sense-overlapping	Ensembl
Cytip	2.59457	0.00227776	up	0.0414152	chr2	-	58133848	58195517	exon sense-overlapping	Ensembl
Bpgm	2.84212	0.0147901	up	0.0532227	chr6	+	34476355	34489083	exon sense-overlapping	Ensembl
Stac3	2.6071	0.0197785	up	0.061105	chr10	+	127507224	127507992	exon sense-overlapping	Ensembl
Ccl9	2.04057	0.00876816	up	0.0448849	chr11	-	83575317	83577142	exon sense-overlapping	Ensembl
Psmc4	2.06978	0.0151955	up	0.0538995	chr7	-	28041716	28050056	exon sense-overlapping	Ensembl
XLOC_014689	2.09916	0.00307557	up	0.0414152	chr2	-	144204406	144207957	intergenic	Alexander et al 2013
Actg1	2.2308	0.00666064	up	0.042877	chr11	-	120346444	120348489	exon sense-overlapping	Ensembl
Napa	2.13375	0.0198122	up	0.0611449	chr7	+	16098631	16113134	exon sense-overlapping	Ensembl
Elmsan1	3.52175	0.00125431	up	0.0414152	chr12	-	84156527	84160138	exon sense-overlapping	Ensembl
Larp2	2.4246	0.0268267	up	0.0719816	chr3	+	41033385	41040198	intergenic	UCSC_knowngene
Gm9246	2.16207	0.00860597	up	0.0446735	chr7	+	41335383	41338873	intergenic	Ensembl
Rpsa	2.31766	0.01023	up	0.0467866	chr9	+	120127765	120132369	exon sense-overlapping	UCSC_knowngene
EG545936	8.96846	0.000171531	up	0.0414152	chr7	+	24818794	24840275	intergenic	UCSC_knowngene
AK039385	2.88536	0.00415415	up	0.0414152	chr12	+	98794447	98797069	natural antisense	Genbank
Tardbp	2.30608	0.00550078	up	0.041729	chr4	-	148616720	148618733	exon sense-overlapping	Ensembl
Tardbp	2.30608	0.00550078	up	0.041729	chr4	-	148616720	148618733	exon sense-overlapping	Ensembl
Tardbp	2.30608	0.00550078	up	0.041729	chr4	-	148616720	148618733	exon sense-overlapping	Ensembl
Tardbp	2.30608	0.00550078	up	0.041729	chr4	-	148616720	148618733	exon sense-overlapping	Ensembl
Tardbp	2.30608	0.00550078	up	0.041729	chr4	-	148616720	148618733	exon sense-overlapping	Ensembl
Znf41-ps	3.05466	0.00213377	up	0.0414152	chr4	+	145789514	145831978	exon sense-overlapping	RefSeq
Zfp385c	2.59178	0.000957128	up	0.0414152	chr11	-	100629956	100651684	exon sense-overlapping	Ensembl
Gm14157	2.27588	0.024341	up	0.0679684	chr2	-	151865314	151866960	intronic antisense	Ensembl
AB349717	2.6081	0.0195811	up	0.0607559	chr11	+	79694888	79697704	intergenic	UCSC_knowngene
XLOC_008720	2.44012	0.00690057	up	0.043055	chr15	-	85691967	85696573	intergenic	Alexander et al 2013
DQ697233	3.25387	0.0100547	up	0.0466328	chr10	-	86570059	86570129	intergenic	UCSC_knowngene
Gm20656	5.54731	0.000718856	up	0.0414152	chr3	+	64447966	64460095	intergenic	Ensembl
Slc13a4	2.07462	0.0362362	up	0.0864669	chr6	-	35286502	35308129	exon sense-overlapping	Ensembl
Flywch1	2.55842	0.00164326	up	0.0414152	chr17	-	23762975	23770321	exon sense-overlapping	UCSC_knowngene
Nufip2	2.94242	0.0190934	up	0.0600267	chr11	+	77687458	77691920	exon sense-overlapping	Ensembl
XLOC_008719	2.49367	0.000574022	up	0.0414152	chr15	-	85676362	85678865	intergenic	Alexander et al 2013
IgK	2.77127	0.00534642	up	0.0416334	chr6	-	43081715	43081819	intergenic	UCSC_knowngene
XLOC_017437	2.48115	0.00469683	up	0.0414152	chr4	-	57918917	57924707	intergenic	Alexander et al 2013
Gm12046	2.6739	0.0022894	up	0.0414152	chr11	-	21493624	21493955	intergenic	Ensembl
Xbp1	2.01738	0.00484743	up	0.0414152	chr11	+	5524238	5524943	exon sense-overlapping	UCSC_knowngene
Xbp1	2.01738	0.00484743	up	0.0414152	chr11	+	5524238	5524943	exon sense-overlapping	UCSC_knowngene
AK016034	2.24304	0.00960701	up	0.0459053	chr15	+	58984135	58988905	intronic antisense	Genbank
AK016034	2.24304	0.00960701	up	0.0459053	chr15	+	58984135	58988905	intronic antisense	Genbank
Gm12781	2.0255	0.00367065	up	0.0414152	chr7	+	34653183	34660416	bidirectional	Ensembl
TCONS_00035936	5.22404	0.00434227	up	0.0414152	chrX	+	17541933	17550764	intergenic	Alexander et al 2013
Tvp23b	2.765	0.00243417	up	0.0414152	chr11	+	62879613	62885346	exon sense-overlapping	Ensembl
mouselincRNA1323	2.05395	0.0122233	up	0.0494028	chr6	+	108679823	108710698	intergenic	lincRNA
Synj2bp	2.3807	0.0237407	up	0.0670332	chr12	-	81501795	81504962	exon sense-overlapping	Ensembl
Fam60a	3.71783	0.00535726	up	0.0416334	chr6	-	148932502	148946390	exon sense-overlapping	Ensembl
2010016I18Rik	2.43555	0.00437148	up	0.0414152	chr3	-	106481985	106485913	natural antisense	RefSeq
Pde4dip	3.97953	0.0271406	up	0.0723874	chr3	-	97740816	97767931	exon sense-overlapping	Ensembl
Pde4dip	3.97953	0.0271406	up	0.0723874	chr3	-	97740816	97767931	exon sense-overlapping	Ensembl
Pde4dip	3.97953	0.0271406	up	0.0723874	chr3	-	97740816	97767931	exon sense-overlapping	Ensembl
AK043267	2.29982	0.00378693	up	0.0414152	chr13	+	83524855	83527339	intron sense-overlapping	UCSC_knowngene
AK043267	2.29982	0.00378693	up	0.0414152	chr13	+	83524855	83527339	intron sense-overlapping	UCSC_knowngene
FJ541120	2.19166	0.00696154	up	0.0430825	chrY	+	4341312	4381528	intergenic	UCSC_knowngene
AK090359	3.7914	0.00323064	up	0.0414152	chr8	-	36985572	37024238	intronic antisense	UCSC_knowngene
Olfr1171-ps1	2.18905	0.0119614	up	0.0489741	chr2	-	88252958	88253800	intergenic	Ensembl
Frzb	3.06672	0.00462136	up	0.0414152	chr2	-	80413113	80438630	exon sense-overlapping	Ensembl
Abca9	2.20288	0.014255	up	0.0523006	chr11	-	110156516	110168055	exon sense-overlapping	Ensembl
mouselincRNA0231	3.41814	0.00288414	up	0.0414152	chr11	-	16590847	16597497	intergenic	lincRNA
3110004A20Rik	2.08127	0.0200663	up	0.0615221	chr11	-	40474717	40475677	intergenic	Ensembl
Unc79	2.29981	0.00978207	up	0.0461523	chr12	+	103001066	103005458	exon sense-overlapping	Ensembl
1700003F12Rik	2.57882	0.00693193	up	0.0430825	chr2	+	154547084	154549818	exon sense-overlapping	Ensembl
1700003F12Rik	2.57882	0.00693193	up	0.0430825	chr2	+	154547084	154549818	natural antisense	Ensembl
Prdx2	2.67942	0.00396895	up	0.0414152	chr8	+	84969693	84972103	exon sense-overlapping	Ensembl
Zc3h12a	2.82545	0.0106118	up	0.0472238	chr4	-	125120093	125122520	exon sense-overlapping	Ensembl
XLOC_020844	2.43752	0.00329013	up	0.0414152	chr6	-	115526418	115531425	intergenic	Alexander et al 2013
Gm10737	2.83398	0.0048227	up	0.0414152	chr13	+	109688221	109688618	intron sense-overlapping	Ensembl
Dclk1	2.49548	0.013288	up	0.0508688	chr3	+	55516377	55539068	exon sense-overlapping	UCSC_knowngene
Dclk1	2.49548	0.013288	up	0.0508688	chr3	+	55516377	55539068	exon sense-overlapping	UCSC_knowngene
Dclk1	2.49548	0.013288	up	0.0508688	chr3	+	55516377	55539068	exon sense-overlapping	UCSC_knowngene
Dclk1	2.49548	0.013288	up	0.0508688	chr3	+	55516377	55539068	exon sense-overlapping	UCSC_knowngene
Dclk1	2.49548	0.013288	up	0.0508688	chr3	+	55516377	55539068	exon sense-overlapping	UCSC_knowngene
Crebzf	2.01198	0.013812	up	0.0516699	chr7	+	90442780	90448043	exon sense-overlapping	RefSeq
AK048271	2.22424	0.00827606	up	0.044374	chr10	+	39595931	39597217	intergenic	Genbank
AK037210	3.78789	0.00206998	up	0.0414152	chr1	+	137924387	137926379	intergenic	Genbank
AK214184	2.15329	0.0112741	up	0.0481097	chr4	-	152016867	152017556	natural antisense	UCSC_knowngene
AK085446	2.39304	0.0168196	up	0.0562657	chr16	-	20511132	20517766	intronic antisense	UCSC_knowngene
1700084F23Rik	2.78943	0.0040399	up	0.0414152	chr13	-	70004049	70028348	intergenic	RefSeq
AK089631	2.4526	0.0138258	up	0.0516837	chr12	+	69393406	69394904	intergenic	Genbank
AK044087	2.48459	0.00822971	up	0.0443148	chr18	-	59825430	59864721	intergenic	Genbank
XLOC_005753	2.24276	0.00185081	up	0.0414152	chr12	-	97489656	97490797	intergenic	Alexander et al 2013
Lefty1	2.84734	0.00250995	up	0.0414152	chr1	+	180936870	180937810	exon sense-overlapping	Ensembl
Mrpl2	2.73773	0.0149418	up	0.053454	chr17	+	46646242	46647667	exon sense-overlapping	Ensembl
DQ696923	4.33994	0.00332617	up	0.0414152	chr2	-	151258399	151258480	intergenic	UCSC_knowngene
XLOC_001474	2.14106	0.00320984	up	0.0414152	chr1	-	185149641	185151331	intergenic	Alexander et al 2013
AK157652	3.00195	0.00391356	up	0.0414152	chr5	+	46794681	46796533	intergenic	Genbank
Ddhd1	2.84247	0.0137961	up	0.0516448	chr14	-	45593484	45621275	exon sense-overlapping	Ensembl
Ddhd1	2.84247	0.0137961	up	0.0516448	chr14	-	45593484	45621275	exon sense-overlapping	Ensembl
Ddhd1	2.84247	0.0137961	up	0.0516448	chr14	-	45593484	45621275	exon sense-overlapping	Ensembl
AK079046	2.2092	0.0440391	up	0.0981388	chr12	-	14139110	14141221	intergenic	Genbank
TCRA	2.12072	0.00162518	up	0.0414152	chr14	+	53443727	53443839	intergenic	UCSC_knowngene
Gm11418	3.06707	0.00965407	up	0.0459745	chr11	+	81587360	81593478	intronic antisense	Ensembl
XLOC_015113	2.31312	0.00393713	up	0.0414152	chr3	+	37829084	37829594	intergenic	Alexander et al 2013
Gm11550	2.00667	0.00344265	up	0.0414152	chr3	-	36539382	36540081	intergenic	Ensembl
AK191809	2.01729	0.0125402	up	0.0498089	chr4	-	126753053	126753268	exon sense-overlapping	UCSC_knowngene
AK084799	2.35671	0.00507026	up	0.041495	chr3	+	10426593	10428866	intronic antisense	Genbank
AK084799	2.35671	0.00507026	up	0.041495	chr3	+	10426593	10428866	intronic antisense	Genbank
1700110K17Rik	3.21266	0.00939586	up	0.0457558	chr9	+	40333471	40343337	natural antisense	RefSeq
4930447M23Rik	2.46409	0.0113406	up	0.0482245	chr2	+	19344837	19351050	intergenic	Ensembl
AU019990	2.03831	0.0305127	up	0.0775652	chr2	+	132598195	132650604	intergenic	RefSeq
E130008D07Rik	2.23698	0.0324727	up	0.0806861	chr17	-	43149356	43158291	intergenic	RefSeq
Gm11231	2.55907	0.0106167	up	0.0472238	chr4	+	71678012	71679718	intergenic	Ensembl
Fkbp1a	2.61663	0.00101766	up	0.0414152	chr2	+	151542498	151561691	exon sense-overlapping	UCSC_knowngene
Myh7b	2.12332	0.00458985	up	0.0414152	chr2	+	155633450	155634203	exon sense-overlapping	Ensembl
Ddx60	4.5972	0.00529516	up	0.0416276	chr8	+	62021059	62023461	exon sense-overlapping	Ensembl
AK158059	2.24936	0.00676787	up	0.0430322	chr19	-	8896647	8897923	natural antisense	Genbank
AK053684	2.38158	0.012828	up	0.0502627	chr14	+	76526615	76530746	intergenic	Genbank
Ank	2.00006	0.00153252	up	0.0414152	chr15	+	27571448	27593163	exon sense-overlapping	Ensembl
XLOC_025224	2.27044	0.0250135	up	0.0690614	chr9	+	75481475	75485613	intergenic	Alexander et al 2013
AF177020	2.40441	0.000614654	up	0.0414152	chr6	+	30808295	30808716	intergenic	Genbank
Sema3e	2.12061	0.00186358	up	0.0414152	chr5	+	14025275	14254314	exon sense-overlapping	Ensembl
AK028422	11.0392	0.000328957	up	0.0414152	chr12	-	32113668	32123702	intergenic	UCSC_knowngene
humanlincRNA1543	2.28763	0.00814508	up	0.0442588	chr5	-	52881167	52903533	intergenic	lincRNA
Gm13541	2.12217	0.00866337	up	0.0448202	chr2	+	52551968	52552251	intronic antisense	Ensembl
Gm13541	2.12217	0.00866337	up	0.0448202	chr2	+	52551968	52552251	intronic antisense	Ensembl
AK086660	2.13608	0.00353422	up	0.0414152	chr8	+	123631214	123634271	intergenic	UCSC_knowngene
Gm5893	4.35663	0.00655632	up	0.0426774	chr7	+	24818794	24840258	intergenic	Ensembl
AK037510	4.13733	0.00716295	up	0.0432409	chr18	-	60786691	60789089	intergenic	Genbank
AK020691	2.49545	0.00328273	up	0.0414152	chr1	-	82942558	82943388	intergenic	Genbank
Zfp719	2.59759	0.00852083	up	0.0446267	chr7	+	43579638	43584508	exon sense-overlapping	Ensembl
2700046A07Rik	6.92175	0.00182467	up	0.0414152	chr18	-	62751673	62756347	intergenic	RefSeq
Gm14668	2.06502	0.00208769	up	0.0414152	chrX	+	65936348	65938476	intergenic	Ensembl
B3galtl	2.19654	0.00699281	up	0.0431181	chr5	+	149753941	149760607	exon sense-overlapping	Ensembl
Gm12408	2.1182	0.00248743	up	0.0414152	chr4	+	45639935	45642304	intergenic	Ensembl
uc.382	2.10331	0.00646894	up	0.0425207	chr2	+	114739584	114739784	intergenic	UCR
AK043815	2.31444	0.00728035	up	0.0434473	chr1	-	124375577	124379242	intergenic	Genbank
humanlincRNA0946	2.01	0.00315687	up	0.0414152	chr18	+	69073840	69074104	intergenic	lincRNA
Ythdf2	2.2685	0.00964887	up	0.0459743	chr4	-	132186749	132212105	exon sense-overlapping	Ensembl
Gm11461	2.29299	0.00557142	up	0.041729	chr2	-	165925265	165925841	intergenic	Ensembl
XLOC_018501	3.45312	0.0101665	up	0.0467264	chr5	+	104589874	104590710	intergenic	Alexander et al 2013
Pigp	2.20186	0.0065142	up	0.0426294	chr16	-	94364451	94365517	exon sense-overlapping	Ensembl
Pigp	2.20186	0.0065142	up	0.0426294	chr16	-	94364451	94365517	exon sense-overlapping	Ensembl
Pigp	2.20186	0.0065142	up	0.0426294	chr16	-	94364451	94365517	exon sense-overlapping	Ensembl
Pigp	2.20186	0.0065142	up	0.0426294	chr16	-	94364451	94365517	exon sense-overlapping	Ensembl
Pigp	2.20186	0.0065142	up	0.0426294	chr16	-	94364451	94365517	exon sense-overlapping	Ensembl
Gm15012	2.52771	0.00457619	up	0.0414152	chrX	-	139794999	139795105	intergenic	Ensembl
Gm12146	2.12561	0.0207295	up	0.0623937	chr11	-	43197423	43259784	natural antisense	Ensembl
A330009N23Rik	2.53904	0.00460754	up	0.0414152	chr15	-	101221190	101225186	intronic antisense	RefSeq
AK021119	2.11682	0.00564097	up	0.0417463	chrX	+	103016124	103016613	intergenic	Genbank
humanlincRNA1853	3.66388	0.00679333	up	0.0430322	chr13	+	43822506	43833348	intergenic	lincRNA
TCONS_00027397	2.27382	0.0147263	up	0.0531517	chr6	-	93627003	93629717	intergenic	Alexander et al 2013
Ppp2r1b	2.05586	0.0147983	up	0.0532356	chr9	+	50856978	50880407	exon sense-overlapping	Ensembl
Ppp2r1b	2.05586	0.0147983	up	0.0532356	chr9	+	50856978	50880407	exon sense-overlapping	Ensembl
4930598F16Rik	2.12841	0.0146645	up	0.0530415	chr1	-	95701183	95716518	intergenic	RefSeq
Lipo1	2.10339	0.00574409	up	0.0418235	chr19	-	33555280	33559655	exon sense-overlapping	UCSC_knowngene
humanlincRNA2248	2.81925	0.000141994	up	0.0414152	chr15	-	40593493	40593927	intergenic	lincRNA
Ntrk3	3.72996	0.00873378	up	0.0448849	chr7	-	78449624	78577975	exon sense-overlapping	Ensembl
[truncated: 5,462 more rows]
